# Supplementary material for: Origins and impact of extrachromosomal DNA
Source: Nature. 2024 Nov 6;635(8037):193–200. doi: 10.1038/s41586-024-08107-3 (PMC11540846; doi:10.1038/s41586-024-08107-3)
Supplement: Supplementary file 3 — Supplementary Tables 1–11. [file 41586_2024_8107_MOESM3_ESM.xlsx]

## Sheet: TablesOverview
Table	Description
Table S1	Count of ecDNA in GEL cohort
Table S2	ecDNA by oncogene (count)
Table S3	ecDNA by size and copy count (tissue type)
Table S4	ecDNA by size and copy count (oncogene)
Table S5	Gene focal amplification dN/dS estimates by amplification type
Table S6	ecDNA by immunomodulatory gene (count)
Table S7	Odds ratio of ecDNA presence by tumour suppressor gene
Table S8	Global dN/dS estimates by gene and amplification type
Table S9	Odds ratio of ecDNA presence by wGII, SV burden and WGD
Table S10	Differences in mean proportion of SBS by focal amplification, corresponding flank sites and globally

## Sheet: Table S1
Tissue type	Cancer type	Cancer type abbreviation	ecDNA detected	Total	ecDNA percentage	95% CI
BLADDER	BLADDER	BLCA	100	407	24.6	20.5-29.1
BONE/SOFT TISSUE	CHORDOMA	CHO	1	22	4.5	0.11-22.8
BONE/SOFT TISSUE	LEIOMYOSARCOMA	LMS	14	108	13	7.3-20.1
BONE/SOFT TISSUE	LIPOSARCOMA	LPS	45	82	54.9	43.5-65.9
BONE/SOFT TISSUE	MYXOFIBROSARCOMA	MFS	38	136	27.9	20.8-36.3
BONE/SOFT TISSUE	PRIMARY CONVENTIONAL OSTEOSARCOMA	OSA	14	31	45.2	27.3-63.7
BONE/SOFT TISSUE	SARCOMA - NOT OTHERWISE SPECIFIED	SARC-NOS	155	788	19.7	16.9-22.6
BREAST	BREAST - NOT OTHERWISE SPECIFIED	BRCA-NOS	244	972	25.1	22.4-28.0
BREAST	HER2+ BREAST CANCER	HER2+ BRCA	91	196	46.4	39.3-53.7
BREAST	LUMINAL BREAST CANCER (ER+)	LUMINAL BRCA	293	1637	17.9	16.1-19.8
BREAST	TRIPLE NEGATIVE BREAST CANCER	TN BRCA	59	176	33.5	20.6-41.1
CNS	ASTROCYTOMA	AST	5	81	6.1	2.0-13.8
CNS	GLIOBLASTOMA	GBM	143	291	49.1	43.3-55.0
CNS	ADULT GLIOMA - NOT OTHERWISE SPECIFED	GLIOMA-NOS	27	170	15.9	10.7-22.3
CNS	OLIGODENDROGLIOMA	ODG	0	57	0	-
COLORECTAL	COLORECTAL	COLORECTAL	589	2666	22.1	20.5-23.7
HPB	CHOLANGIOCARCINOMA	CHOL	5	33	15.1	5.1-31.9
HPB	HPB - NOT OTHERWISE SPECIFIED	HPB-NOS	20	147	13.6	8.5-20.2
HPB	LIVER HEPATOCELLULAR CARCINOMA	LIHC	4	24	16.7	4.7-37.4
HPB	PANCREATIC ADENOCARCINOMA	PAAD	2	95	2.1	0.3-7.4
LUNG	LUNG ADENOCARCINOMA	LUAD	59	718	8.2	6.3-10.5
LUNG	LUNG - NOT OTHERWISE SPECIFIED	LUNG-NOS	42	367	11.4	8.4-15.2
LUNG	LUNG SQUAMOUS CELL CARCIOMA	LUSC	85	378	22.4	18.4-27.0
LUNG	MALIGNANT PLEURAL MESOTHELIOMA	MPM	0	31	0	-
LUNG	SMALL CELL LUNG CANCER	SCLC	11	31	35.5	19.2-54.6
LYMPHOID	LYMPHOID	LYMPHOID	5	422	1.1	0.4-2.7
MYELOID	MYELOID	MYELOID	2	328	0.6	0.07-2.2
NET	NEUROENDOCRINE TUMOUR	NET	20	213	9.4	5.8-14.1
OPT	OROPHARYNGEAL	OPT	33	253	13	9.2-17.8
OVARY	OVARIAN	OVA	121	613	19.7	16.7-23.1
PROSTATE	PROSTATE	PRAD	7	568	1.2	0.5-2.5
RENAL	CLEAR CELL RENAL CARCINOMA	KIRC	9	739	1.3	5.6-2.3
RENAL	RENAL - NOT OTHERWISE SPECIFIED	RENAL-NOS	35	653	5.4	3.8-7.4
SKIN	MALIGNANT MELANOMA	MELA	46	333	13.8	10.3-18.0
UPPER-GI	STOMACH ADENOCARCINOMA	STAD	21	64	32.8	21.6-41.7
UPPER-GI	UPPER GI ADENOCARCINOMA	UGI-ADENO	53	140	37.9	29.8-46.4
UPPER-GI	UPPER GI-NOT OTHERWISE SPECIFIED	UGI-NOS	9	38	23.7	11.4-40.2
UPPER-GI	UPPER GI SQUAMOUS CELL CARCINOMA	UGI-SCC	4	16	25	7.3-52.4
UTERUS	ENDOMETRIAL CARCINOMA	UTER	119	754	15.8	13.3-18.6
PANCANCER			2530	14778	17.1

## Sheet: Table S2
Cancer type	Cancer type abbreviation	Oncogene	Detected on ecDNA	Proportion of total samples
ASTROCYTOMA	AST	CDK4	1	0.0123457
ASTROCYTOMA	AST	DDIT3	1	0.0123457
ASTROCYTOMA	AST	EGFR	3	0.037037
ASTROCYTOMA	AST	MDM4	1	0.0123457
BLADDER	BLCA	BIRC3	2	0.004914
BLADDER	BLCA	CCND1	17	0.041769
BLADDER	BLCA	CCND3	1	0.002457
BLADDER	BLCA	CCNE1	3	0.00737101
BLADDER	BLCA	CDK4	2	0.004914
BLADDER	BLCA	DDIT3	2	0.004914
BLADDER	BLCA	DDR2	1	0.002457
BLADDER	BLCA	DEK	2	0.004914
BLADDER	BLCA	EGFR	1	0.002457
BLADDER	BLCA	ERBB2	2	0.004914
BLADDER	BLCA	FCGR2B	2	0.004914
BLADDER	BLCA	FGFR1	2	0.004914
BLADDER	BLCA	FLT3	1	0.002457
BLADDER	BLCA	HEY1	1	0.002457
BLADDER	BLCA	IDH2	1	0.002457
BLADDER	BLCA	IKBKB	1	0.002457
BLADDER	BLCA	IKZF3	2	0.004914
BLADDER	BLCA	JUN	3	0.00737101
BLADDER	BLCA	KAT6A	1	0.002457
BLADDER	BLCA	MDM2	20	0.04914
BLADDER	BLCA	MYB	1	0.002457
BLADDER	BLCA	MYC	2	0.004914
BLADDER	BLCA	MYCL	5	0.012285
BLADDER	BLCA	NSD3	2	0.004914
BLADDER	BLCA	PDCD1LG2	1	0.002457
BLADDER	BLCA	PPM1D	1	0.002457
BLADDER	BLCA	PSIP1	1	0.002457
BLADDER	BLCA	RAF1	2	0.004914
BLADDER	BLCA	STAT6	1	0.002457
BLADDER	BLCA	TBX3	5	0.012285
BLADDER	BLCA	TERT	1	0.002457
BLADDER	BLCA	UBR5	6	0.014742
BREAST - NOT OTHERWISE SPECIFIED	BRCA-NOS	CCND1	14	0.0144033
BREAST - NOT OTHERWISE SPECIFIED	BRCA-NOS	CCNE1	1	0.00102881
BREAST - NOT OTHERWISE SPECIFIED	BRCA-NOS	CD79B	4	0.00411523
BREAST - NOT OTHERWISE SPECIFIED	BRCA-NOS	CDK4	1	0.00102881
BREAST - NOT OTHERWISE SPECIFIED	BRCA-NOS	DDX5	4	0.00411523
BREAST - NOT OTHERWISE SPECIFIED	BRCA-NOS	EGFR	6	0.00617284
BREAST - NOT OTHERWISE SPECIFIED	BRCA-NOS	ERBB2	23	0.0236626
BREAST - NOT OTHERWISE SPECIFIED	BRCA-NOS	ESR1	2	0.00205761
BREAST - NOT OTHERWISE SPECIFIED	BRCA-NOS	FGFR1	30	0.0308642
BREAST - NOT OTHERWISE SPECIFIED	BRCA-NOS	FGFR2	3	0.00308642
BREAST - NOT OTHERWISE SPECIFIED	BRCA-NOS	FOXO3	3	0.00308642
BREAST - NOT OTHERWISE SPECIFIED	BRCA-NOS	GNAS	2	0.00205761
BREAST - NOT OTHERWISE SPECIFIED	BRCA-NOS	HEY1	1	0.00102881
BREAST - NOT OTHERWISE SPECIFIED	BRCA-NOS	HLF	3	0.00308642
BREAST - NOT OTHERWISE SPECIFIED	BRCA-NOS	IDH2	1	0.00102881
BREAST - NOT OTHERWISE SPECIFIED	BRCA-NOS	IKBKB	5	0.00514403
BREAST - NOT OTHERWISE SPECIFIED	BRCA-NOS	IKZF3	22	0.0226337
BREAST - NOT OTHERWISE SPECIFIED	BRCA-NOS	IL7R	1	0.00102881
BREAST - NOT OTHERWISE SPECIFIED	BRCA-NOS	JUN	1	0.00102881
BREAST - NOT OTHERWISE SPECIFIED	BRCA-NOS	KAT6A	6	0.00617284
BREAST - NOT OTHERWISE SPECIFIED	BRCA-NOS	KRAS	2	0.00205761
BREAST - NOT OTHERWISE SPECIFIED	BRCA-NOS	MDM2	8	0.00823045
BREAST - NOT OTHERWISE SPECIFIED	BRCA-NOS	MDM4	1	0.00102881
BREAST - NOT OTHERWISE SPECIFIED	BRCA-NOS	MSI2	1	0.00102881
BREAST - NOT OTHERWISE SPECIFIED	BRCA-NOS	MYB	3	0.00308642
BREAST - NOT OTHERWISE SPECIFIED	BRCA-NOS	MYC	15	0.0154321
BREAST - NOT OTHERWISE SPECIFIED	BRCA-NOS	MYCL	2	0.00205761
BREAST - NOT OTHERWISE SPECIFIED	BRCA-NOS	MYCN	1	0.00102881
BREAST - NOT OTHERWISE SPECIFIED	BRCA-NOS	NFATC2	2	0.00205761
BREAST - NOT OTHERWISE SPECIFIED	BRCA-NOS	NRAS	1	0.00102881
BREAST - NOT OTHERWISE SPECIFIED	BRCA-NOS	NSD3	32	0.0329218
BREAST - NOT OTHERWISE SPECIFIED	BRCA-NOS	NTRK3	1	0.00102881
BREAST - NOT OTHERWISE SPECIFIED	BRCA-NOS	PIK3CB	1	0.00102881
BREAST - NOT OTHERWISE SPECIFIED	BRCA-NOS	PLAG1	1	0.00102881
BREAST - NOT OTHERWISE SPECIFIED	BRCA-NOS	PPM1D	6	0.00617284
BREAST - NOT OTHERWISE SPECIFIED	BRCA-NOS	PRKAR1A	1	0.00102881
BREAST - NOT OTHERWISE SPECIFIED	BRCA-NOS	PSIP1	1	0.00102881
BREAST - NOT OTHERWISE SPECIFIED	BRCA-NOS	RAD21	1	0.00102881
BREAST - NOT OTHERWISE SPECIFIED	BRCA-NOS	RARA	7	0.00720165
BREAST - NOT OTHERWISE SPECIFIED	BRCA-NOS	RSPO3	2	0.00205761
BREAST - NOT OTHERWISE SPECIFIED	BRCA-NOS	SALL4	1	0.00102881
BREAST - NOT OTHERWISE SPECIFIED	BRCA-NOS	TBL1XR1	1	0.00102881
BREAST - NOT OTHERWISE SPECIFIED	BRCA-NOS	TERT	1	0.00102881
BREAST - NOT OTHERWISE SPECIFIED	BRCA-NOS	WT1	1	0.00102881
CHOLANGIOCARCINOMA	CHOL	CCNE1	1	0.030303
CHOLANGIOCARCINOMA	CHOL	CTNNB1	1	0.030303
CHOLANGIOCARCINOMA	CHOL	FGFR3	1	0.030303
CHOLANGIOCARCINOMA	CHOL	MET	1	0.030303
COLORECTAL	COLORECTAL	BCL11A	1	0.000375094
COLORECTAL	COLORECTAL	CCND2	8	0.00300075
COLORECTAL	COLORECTAL	CCND3	1	0.000375094
COLORECTAL	COLORECTAL	CCNE1	1	0.000375094
COLORECTAL	COLORECTAL	CTNNB1	2	0.000750188
COLORECTAL	COLORECTAL	DDX5	1	0.000375094
COLORECTAL	COLORECTAL	EGFR	4	0.00150038
COLORECTAL	COLORECTAL	ERBB2	14	0.00525131
COLORECTAL	COLORECTAL	FGFR1	3	0.00112528
COLORECTAL	COLORECTAL	FGFR2	1	0.000375094
COLORECTAL	COLORECTAL	FLT3	28	0.0105026
COLORECTAL	COLORECTAL	GNAS	3	0.00112528
COLORECTAL	COLORECTAL	HEY1	3	0.00112528
COLORECTAL	COLORECTAL	IDH2	2	0.000750188
COLORECTAL	COLORECTAL	IKZF3	11	0.00412603
COLORECTAL	COLORECTAL	IL7R	2	0.000750188
COLORECTAL	COLORECTAL	KRAS	1	0.000375094
COLORECTAL	COLORECTAL	MET	3	0.00112528
COLORECTAL	COLORECTAL	MYC	12	0.00450113
COLORECTAL	COLORECTAL	NFATC2	2	0.000750188
COLORECTAL	COLORECTAL	NRAS	1	0.000375094
COLORECTAL	COLORECTAL	NSD3	3	0.00112528
COLORECTAL	COLORECTAL	NTRK3	1	0.000375094
COLORECTAL	COLORECTAL	PDCD1LG2	3	0.00112528
COLORECTAL	COLORECTAL	PIK3CB	1	0.000375094
COLORECTAL	COLORECTAL	PLAG1	3	0.00112528
COLORECTAL	COLORECTAL	PPM1D	1	0.000375094
COLORECTAL	COLORECTAL	RAD21	1	0.000375094
COLORECTAL	COLORECTAL	RARA	5	0.00187547
COLORECTAL	COLORECTAL	SALL4	2	0.000750188
COLORECTAL	COLORECTAL	TFEB	2	0.000750188
COLORECTAL	COLORECTAL	TP63	1	0.000375094
COLORECTAL	COLORECTAL	UBR5	1	0.000375094
COLORECTAL	COLORECTAL	ZNF521	1	0.000375094
GLIOBLASTOMA	GBM	CCND2	3	0.0103093
GLIOBLASTOMA	GBM	CCNE1	1	0.00343643
GLIOBLASTOMA	GBM	CDK4	24	0.0824742
GLIOBLASTOMA	GBM	CDK6	1	0.00343643
GLIOBLASTOMA	GBM	DDIT3	13	0.0446735
GLIOBLASTOMA	GBM	DEK	1	0.00343643
GLIOBLASTOMA	GBM	EGFR	88	0.302405
GLIOBLASTOMA	GBM	FGFR3	3	0.0103093
GLIOBLASTOMA	GBM	FLI1	2	0.00687285
GLIOBLASTOMA	GBM	FOXO3	1	0.00343643
GLIOBLASTOMA	GBM	HMGA2	3	0.0103093
GLIOBLASTOMA	GBM	JUN	1	0.00343643
GLIOBLASTOMA	GBM	KDR	5	0.0171821
GLIOBLASTOMA	GBM	KIT	7	0.024055
GLIOBLASTOMA	GBM	KRAS	2	0.00687285
GLIOBLASTOMA	GBM	MAP3K13	1	0.00343643
GLIOBLASTOMA	GBM	MDM2	13	0.0446735
GLIOBLASTOMA	GBM	MDM4	12	0.0412371
GLIOBLASTOMA	GBM	MET	1	0.00343643
GLIOBLASTOMA	GBM	MYC	2	0.00687285
GLIOBLASTOMA	GBM	MYCL	1	0.00343643
GLIOBLASTOMA	GBM	MYCN	1	0.00343643
GLIOBLASTOMA	GBM	PDGFRA	10	0.0343643
GLIOBLASTOMA	GBM	PIK3CA	3	0.0103093
GLIOBLASTOMA	GBM	PSIP1	1	0.00343643
GLIOBLASTOMA	GBM	SOX2	3	0.0103093
GLIOBLASTOMA	GBM	TBL1XR1	2	0.00687285
GLIOBLASTOMA	GBM	WT1	2	0.00687285
ADULT GLIOMA - NOT OTHERWISE SPECIFED	GLIOMA-NOS	CCND1	1	0.00588235
ADULT GLIOMA - NOT OTHERWISE SPECIFED	GLIOMA-NOS	CDK4	10	0.0588235
ADULT GLIOMA - NOT OTHERWISE SPECIFED	GLIOMA-NOS	DDIT3	7	0.0411765
ADULT GLIOMA - NOT OTHERWISE SPECIFED	GLIOMA-NOS	EGFR	12	0.0705882
ADULT GLIOMA - NOT OTHERWISE SPECIFED	GLIOMA-NOS	FGFR1	1	0.00588235
ADULT GLIOMA - NOT OTHERWISE SPECIFED	GLIOMA-NOS	FGFR3	1	0.00588235
ADULT GLIOMA - NOT OTHERWISE SPECIFED	GLIOMA-NOS	HMGA2	1	0.00588235
ADULT GLIOMA - NOT OTHERWISE SPECIFED	GLIOMA-NOS	MDM2	6	0.0352941
ADULT GLIOMA - NOT OTHERWISE SPECIFED	GLIOMA-NOS	MDM4	4	0.0235294
ADULT GLIOMA - NOT OTHERWISE SPECIFED	GLIOMA-NOS	NSD3	1	0.00588235
ADULT GLIOMA - NOT OTHERWISE SPECIFED	GLIOMA-NOS	PDGFRA	1	0.00588235
ADULT GLIOMA - NOT OTHERWISE SPECIFED	GLIOMA-NOS	STAT6	1	0.00588235
ADULT GLIOMA - NOT OTHERWISE SPECIFED	GLIOMA-NOS	TERT	1	0.00588235
HER2+ BREAST CANCER	HER2+ BRCA	CCND1	2	0.0102041
HER2+ BREAST CANCER	HER2+ BRCA	CCNE1	2	0.0102041
HER2+ BREAST CANCER	HER2+ BRCA	CD79B	3	0.0153061
HER2+ BREAST CANCER	HER2+ BRCA	CDK6	1	0.00510204
HER2+ BREAST CANCER	HER2+ BRCA	DDX5	3	0.0153061
HER2+ BREAST CANCER	HER2+ BRCA	ERBB2	51	0.260204
HER2+ BREAST CANCER	HER2+ BRCA	ESR1	1	0.00510204
HER2+ BREAST CANCER	HER2+ BRCA	FGFR1	4	0.0204082
HER2+ BREAST CANCER	HER2+ BRCA	FOXO3	1	0.00510204
HER2+ BREAST CANCER	HER2+ BRCA	HLF	2	0.0102041
HER2+ BREAST CANCER	HER2+ BRCA	IDH2	1	0.00510204
HER2+ BREAST CANCER	HER2+ BRCA	IKBKB	2	0.0102041
HER2+ BREAST CANCER	HER2+ BRCA	IKZF3	50	0.255102
HER2+ BREAST CANCER	HER2+ BRCA	IL7R	1	0.00510204
HER2+ BREAST CANCER	HER2+ BRCA	KAT6A	2	0.0102041
HER2+ BREAST CANCER	HER2+ BRCA	MDM2	3	0.0153061
HER2+ BREAST CANCER	HER2+ BRCA	MET	1	0.00510204
HER2+ BREAST CANCER	HER2+ BRCA	MSI2	1	0.00510204
HER2+ BREAST CANCER	HER2+ BRCA	MYC	2	0.0102041
HER2+ BREAST CANCER	HER2+ BRCA	NFATC2	1	0.00510204
HER2+ BREAST CANCER	HER2+ BRCA	NSD3	4	0.0204082
HER2+ BREAST CANCER	HER2+ BRCA	PPM1D	7	0.0357143
HER2+ BREAST CANCER	HER2+ BRCA	PRKAR1A	2	0.0102041
HER2+ BREAST CANCER	HER2+ BRCA	PSIP1	1	0.00510204
HER2+ BREAST CANCER	HER2+ BRCA	RARA	11	0.0561224
HER2+ BREAST CANCER	HER2+ BRCA	RSPO3	1	0.00510204
HER2+ BREAST CANCER	HER2+ BRCA	SALL4	1	0.00510204
HER2+ BREAST CANCER	HER2+ BRCA	TERT	1	0.00510204
HER2+ BREAST CANCER	HER2+ BRCA	WT1	1	0.00510204
HPB - NOT OTHERWISE SPECIFIED	HPB-NOS	CCNE1	1	0.00680272
HPB - NOT OTHERWISE SPECIFIED	HPB-NOS	CDK4	1	0.00680272
HPB - NOT OTHERWISE SPECIFIED	HPB-NOS	CDK6	1	0.00680272
HPB - NOT OTHERWISE SPECIFIED	HPB-NOS	ERBB2	1	0.00680272
HPB - NOT OTHERWISE SPECIFIED	HPB-NOS	HMGA2	1	0.00680272
HPB - NOT OTHERWISE SPECIFIED	HPB-NOS	IKZF3	1	0.00680272
HPB - NOT OTHERWISE SPECIFIED	HPB-NOS	MDM2	2	0.0136054
HPB - NOT OTHERWISE SPECIFIED	HPB-NOS	NFATC2	1	0.00680272
HPB - NOT OTHERWISE SPECIFIED	HPB-NOS	SALL4	1	0.00680272
HPB - NOT OTHERWISE SPECIFIED	HPB-NOS	STAT6	1	0.00680272
CLEAR CELL RENAL CARCINOMA	KIRC	MYC	1	0.00135318
CLEAR CELL RENAL CARCINOMA	KIRC	PIK3CB	1	0.00135318
LIVER HEPATOCELLULAR CARCINOMA	LIHC	CDK6	1	0.0416667
LIVER HEPATOCELLULAR CARCINOMA	LIHC	CTNNB1	1	0.0416667
LIVER HEPATOCELLULAR CARCINOMA	LIHC	MET	1	0.0416667
LEIOMYOSARCOMA	LMS	DDR2	1	0.00925926
LIPOSARCOMA	LPS	BIRC3	3	0.0365854
LIPOSARCOMA	LPS	CCND2	1	0.0121951
LIPOSARCOMA	LPS	CDK4	25	0.304878
LIPOSARCOMA	LPS	DDIT3	4	0.0487805
LIPOSARCOMA	LPS	DDR2	2	0.0243902
LIPOSARCOMA	LPS	FCGR2B	1	0.0121951
LIPOSARCOMA	LPS	HMGA2	21	0.256098
LIPOSARCOMA	LPS	JUN	4	0.0487805
LIPOSARCOMA	LPS	MDM2	34	0.414634
LIPOSARCOMA	LPS	MYB	1	0.0121951
LIPOSARCOMA	LPS	RSPO3	2	0.0243902
LIPOSARCOMA	LPS	STAT6	2	0.0243902
LIPOSARCOMA	LPS	TERT	1	0.0121951
LUNG ADENOCARCINOMA	LUAD	BCL11A	1	0.00139276
LUNG ADENOCARCINOMA	LUAD	CCND1	3	0.00417827
LUNG ADENOCARCINOMA	LUAD	CCND3	2	0.00278552
LUNG ADENOCARCINOMA	LUAD	CCNE1	1	0.00139276
LUNG ADENOCARCINOMA	LUAD	CDK4	2	0.00278552
LUNG ADENOCARCINOMA	LUAD	CDK6	1	0.00139276
LUNG ADENOCARCINOMA	LUAD	DDIT3	2	0.00278552
LUNG ADENOCARCINOMA	LUAD	EGFR	2	0.00278552
LUNG ADENOCARCINOMA	LUAD	ERBB2	1	0.00139276
LUNG ADENOCARCINOMA	LUAD	FOXA1	2	0.00278552
LUNG ADENOCARCINOMA	LUAD	GNAS	2	0.00278552
LUNG ADENOCARCINOMA	LUAD	HEY1	1	0.00139276
LUNG ADENOCARCINOMA	LUAD	KRAS	2	0.00278552
LUNG ADENOCARCINOMA	LUAD	MDM2	4	0.00557103
LUNG ADENOCARCINOMA	LUAD	MET	3	0.00417827
LUNG ADENOCARCINOMA	LUAD	MYC	8	0.0111421
LUNG ADENOCARCINOMA	LUAD	MYCN	1	0.00139276
LUNG ADENOCARCINOMA	LUAD	NKX2-1	2	0.00278552
LUNG ADENOCARCINOMA	LUAD	PIK3CA	1	0.00139276
LUNG ADENOCARCINOMA	LUAD	PSIP1	1	0.00139276
LUNG ADENOCARCINOMA	LUAD	SOX2	1	0.00139276
LUNG ADENOCARCINOMA	LUAD	STAT6	1	0.00139276
LUNG ADENOCARCINOMA	LUAD	TFEB	1	0.00139276
LUNG ADENOCARCINOMA	LUAD	UBR5	1	0.00139276
LUMINAL BREAST CANCER (ER+)	LUMINAL BRCA	BIRC3	2	0.00122175
LUMINAL BREAST CANCER (ER+)	LUMINAL BRCA	CCND1	44	0.0268784
LUMINAL BREAST CANCER (ER+)	LUMINAL BRCA	CCND2	1	0.000610874
LUMINAL BREAST CANCER (ER+)	LUMINAL BRCA	CCNE1	1	0.000610874
LUMINAL BREAST CANCER (ER+)	LUMINAL BRCA	CD79B	7	0.00427611
LUMINAL BREAST CANCER (ER+)	LUMINAL BRCA	CDK4	2	0.00122175
LUMINAL BREAST CANCER (ER+)	LUMINAL BRCA	CDK6	1	0.000610874
LUMINAL BREAST CANCER (ER+)	LUMINAL BRCA	DDR2	1	0.000610874
LUMINAL BREAST CANCER (ER+)	LUMINAL BRCA	DDX5	9	0.00549786
LUMINAL BREAST CANCER (ER+)	LUMINAL BRCA	DEK	1	0.000610874
LUMINAL BREAST CANCER (ER+)	LUMINAL BRCA	EGFR	1	0.000610874
LUMINAL BREAST CANCER (ER+)	LUMINAL BRCA	ERBB2	7	0.00427611
LUMINAL BREAST CANCER (ER+)	LUMINAL BRCA	ESR1	2	0.00122175
LUMINAL BREAST CANCER (ER+)	LUMINAL BRCA	FCGR2B	2	0.00122175
LUMINAL BREAST CANCER (ER+)	LUMINAL BRCA	FGFR1	37	0.0226023
LUMINAL BREAST CANCER (ER+)	LUMINAL BRCA	FGFR2	2	0.00122175
LUMINAL BREAST CANCER (ER+)	LUMINAL BRCA	FGFR3	2	0.00122175
LUMINAL BREAST CANCER (ER+)	LUMINAL BRCA	FLI1	3	0.00183262
LUMINAL BREAST CANCER (ER+)	LUMINAL BRCA	FOXA1	1	0.000610874
LUMINAL BREAST CANCER (ER+)	LUMINAL BRCA	FOXO3	1	0.000610874
LUMINAL BREAST CANCER (ER+)	LUMINAL BRCA	GNAS	9	0.00549786
LUMINAL BREAST CANCER (ER+)	LUMINAL BRCA	HEY1	3	0.00183262
LUMINAL BREAST CANCER (ER+)	LUMINAL BRCA	HLF	7	0.00427611
LUMINAL BREAST CANCER (ER+)	LUMINAL BRCA	HMGA2	2	0.00122175
LUMINAL BREAST CANCER (ER+)	LUMINAL BRCA	IDH2	1	0.000610874
LUMINAL BREAST CANCER (ER+)	LUMINAL BRCA	IKBKB	4	0.00244349
LUMINAL BREAST CANCER (ER+)	LUMINAL BRCA	IKZF3	6	0.00366524
LUMINAL BREAST CANCER (ER+)	LUMINAL BRCA	KAT6A	9	0.00549786
LUMINAL BREAST CANCER (ER+)	LUMINAL BRCA	KRAS	2	0.00122175
LUMINAL BREAST CANCER (ER+)	LUMINAL BRCA	MDM2	12	0.00733048
LUMINAL BREAST CANCER (ER+)	LUMINAL BRCA	MSI2	8	0.00488699
LUMINAL BREAST CANCER (ER+)	LUMINAL BRCA	MYC	5	0.00305437
LUMINAL BREAST CANCER (ER+)	LUMINAL BRCA	MYCL	1	0.000610874
LUMINAL BREAST CANCER (ER+)	LUMINAL BRCA	MYCN	1	0.000610874
LUMINAL BREAST CANCER (ER+)	LUMINAL BRCA	NFATC2	2	0.00122175
LUMINAL BREAST CANCER (ER+)	LUMINAL BRCA	NKX2-1	1	0.000610874
LUMINAL BREAST CANCER (ER+)	LUMINAL BRCA	NSD2	1	0.000610874
LUMINAL BREAST CANCER (ER+)	LUMINAL BRCA	NSD3	41	0.0250458
LUMINAL BREAST CANCER (ER+)	LUMINAL BRCA	NTRK3	2	0.00122175
LUMINAL BREAST CANCER (ER+)	LUMINAL BRCA	PIK3CA	1	0.000610874
LUMINAL BREAST CANCER (ER+)	LUMINAL BRCA	PLAG1	1	0.000610874
LUMINAL BREAST CANCER (ER+)	LUMINAL BRCA	PPM1D	17	0.0103849
LUMINAL BREAST CANCER (ER+)	LUMINAL BRCA	PRKAR1A	2	0.00122175
LUMINAL BREAST CANCER (ER+)	LUMINAL BRCA	PSIP1	1	0.000610874
LUMINAL BREAST CANCER (ER+)	LUMINAL BRCA	RAD21	2	0.00122175
LUMINAL BREAST CANCER (ER+)	LUMINAL BRCA	RAF1	3	0.00183262
LUMINAL BREAST CANCER (ER+)	LUMINAL BRCA	SALL4	3	0.00183262
LUMINAL BREAST CANCER (ER+)	LUMINAL BRCA	UBR5	1	0.000610874
LUNG - NOT OTHERWISE SPECIFIED	LUNG-NOS	BCL11A	1	0.0027248
LUNG - NOT OTHERWISE SPECIFIED	LUNG-NOS	BCL6	1	0.0027248
LUNG - NOT OTHERWISE SPECIFIED	LUNG-NOS	CCNE1	1	0.0027248
LUNG - NOT OTHERWISE SPECIFIED	LUNG-NOS	CDK4	2	0.00544959
LUNG - NOT OTHERWISE SPECIFIED	LUNG-NOS	DDIT3	1	0.0027248
LUNG - NOT OTHERWISE SPECIFIED	LUNG-NOS	EGFR	2	0.00544959
LUNG - NOT OTHERWISE SPECIFIED	LUNG-NOS	ETV5	1	0.0027248
LUNG - NOT OTHERWISE SPECIFIED	LUNG-NOS	FGFR1	1	0.0027248
LUNG - NOT OTHERWISE SPECIFIED	LUNG-NOS	KRAS	1	0.0027248
LUNG - NOT OTHERWISE SPECIFIED	LUNG-NOS	LPP	1	0.0027248
LUNG - NOT OTHERWISE SPECIFIED	LUNG-NOS	MAP3K13	1	0.0027248
LUNG - NOT OTHERWISE SPECIFIED	LUNG-NOS	MDM2	3	0.00817439
LUNG - NOT OTHERWISE SPECIFIED	LUNG-NOS	MYC	1	0.0027248
LUNG - NOT OTHERWISE SPECIFIED	LUNG-NOS	MYCL	2	0.00544959
LUNG - NOT OTHERWISE SPECIFIED	LUNG-NOS	MYCN	1	0.0027248
LUNG - NOT OTHERWISE SPECIFIED	LUNG-NOS	NSD3	2	0.00544959
LUNG - NOT OTHERWISE SPECIFIED	LUNG-NOS	PIK3CB	1	0.0027248
LUNG - NOT OTHERWISE SPECIFIED	LUNG-NOS	SOX2	1	0.0027248
LUNG - NOT OTHERWISE SPECIFIED	LUNG-NOS	TBL1XR1	1	0.0027248
LUNG - NOT OTHERWISE SPECIFIED	LUNG-NOS	TP63	1	0.0027248
LUNG SQUAMOUS CELL CARCIOMA	LUSC	BCL6	3	0.00793651
LUNG SQUAMOUS CELL CARCIOMA	LUSC	BIRC3	2	0.00529101
LUNG SQUAMOUS CELL CARCIOMA	LUSC	CCND1	2	0.00529101
LUNG SQUAMOUS CELL CARCIOMA	LUSC	CCND2	1	0.0026455
LUNG SQUAMOUS CELL CARCIOMA	LUSC	CCNE1	1	0.0026455
LUNG SQUAMOUS CELL CARCIOMA	LUSC	CDK6	1	0.0026455
LUNG SQUAMOUS CELL CARCIOMA	LUSC	EGFR	4	0.010582
LUNG SQUAMOUS CELL CARCIOMA	LUSC	ETV5	3	0.00793651
LUNG SQUAMOUS CELL CARCIOMA	LUSC	FGFR1	7	0.0185185
LUNG SQUAMOUS CELL CARCIOMA	LUSC	FOXA1	2	0.00529101
LUNG SQUAMOUS CELL CARCIOMA	LUSC	HMGA2	2	0.00529101
LUNG SQUAMOUS CELL CARCIOMA	LUSC	IKBKB	1	0.0026455
LUNG SQUAMOUS CELL CARCIOMA	LUSC	KAT6A	2	0.00529101
LUNG SQUAMOUS CELL CARCIOMA	LUSC	KDR	1	0.0026455
LUNG SQUAMOUS CELL CARCIOMA	LUSC	KIT	1	0.0026455
LUNG SQUAMOUS CELL CARCIOMA	LUSC	LPP	3	0.00793651
LUNG SQUAMOUS CELL CARCIOMA	LUSC	MAP3K13	4	0.010582
LUNG SQUAMOUS CELL CARCIOMA	LUSC	MDM2	2	0.00529101
LUNG SQUAMOUS CELL CARCIOMA	LUSC	MECOM	2	0.00529101
LUNG SQUAMOUS CELL CARCIOMA	LUSC	MYC	1	0.0026455
LUNG SQUAMOUS CELL CARCIOMA	LUSC	MYCN	1	0.0026455
LUNG SQUAMOUS CELL CARCIOMA	LUSC	NKX2-1	3	0.00793651
LUNG SQUAMOUS CELL CARCIOMA	LUSC	NSD3	7	0.0185185
LUNG SQUAMOUS CELL CARCIOMA	LUSC	PIK3CA	3	0.00793651
LUNG SQUAMOUS CELL CARCIOMA	LUSC	SOX2	9	0.0238095
LUNG SQUAMOUS CELL CARCIOMA	LUSC	TBL1XR1	2	0.00529101
LUNG SQUAMOUS CELL CARCIOMA	LUSC	TP63	3	0.00793651
LYMPHOID	LYMPHOID	BCL11A	2	0.00473934
MALIGNANT MELANOMA	MELA	BIRC3	3	0.00900901
MALIGNANT MELANOMA	MELA	CCND1	2	0.00600601
MALIGNANT MELANOMA	MELA	CCNE1	1	0.003003
MALIGNANT MELANOMA	MELA	CDK4	1	0.003003
MALIGNANT MELANOMA	MELA	CDK6	1	0.003003
MALIGNANT MELANOMA	MELA	DEK	1	0.003003
MALIGNANT MELANOMA	MELA	EGFR	1	0.003003
MALIGNANT MELANOMA	MELA	ERBB2	1	0.003003
MALIGNANT MELANOMA	MELA	HMGA2	1	0.003003
MALIGNANT MELANOMA	MELA	IKZF3	1	0.003003
MALIGNANT MELANOMA	MELA	IL7R	1	0.003003
MALIGNANT MELANOMA	MELA	KDR	1	0.003003
MALIGNANT MELANOMA	MELA	KIT	3	0.00900901
MALIGNANT MELANOMA	MELA	MDM2	3	0.00900901
MALIGNANT MELANOMA	MELA	MDM4	1	0.003003
MALIGNANT MELANOMA	MELA	MYC	2	0.00600601
MALIGNANT MELANOMA	MELA	NRAS	2	0.00600601
MALIGNANT MELANOMA	MELA	PDGFRA	1	0.003003
MALIGNANT MELANOMA	MELA	PIM1	1	0.003003
MALIGNANT MELANOMA	MELA	PLAG1	1	0.003003
MALIGNANT MELANOMA	MELA	TERT	2	0.00600601
MYXOFIBROSARCOMA	MFS	BIRC3	2	0.0147059
MYXOFIBROSARCOMA	MFS	CCND1	2	0.0147059
MYXOFIBROSARCOMA	MFS	CCND2	1	0.00735294
MYXOFIBROSARCOMA	MFS	CCND3	1	0.00735294
MYXOFIBROSARCOMA	MFS	CDK4	2	0.0147059
MYXOFIBROSARCOMA	MFS	HMGA2	1	0.00735294
MYXOFIBROSARCOMA	MFS	JUN	3	0.0220588
MYXOFIBROSARCOMA	MFS	MDM2	5	0.0367647
MYXOFIBROSARCOMA	MFS	MDM4	1	0.00735294
MYXOFIBROSARCOMA	MFS	MET	1	0.00735294
MYXOFIBROSARCOMA	MFS	TERT	1	0.00735294
MYXOFIBROSARCOMA	MFS	TFEB	1	0.00735294
NEUROENDOCRINE TUMOUR	NET	CCND1	1	0.00469484
NEUROENDOCRINE TUMOUR	NET	ESR1	1	0.00469484
NEUROENDOCRINE TUMOUR	NET	MDM4	1	0.00469484
NEUROENDOCRINE TUMOUR	NET	MYCL	1	0.00469484
NEUROENDOCRINE TUMOUR	NET	PSIP1	1	0.00469484
OROPHARYNGEAL	OPT	BCL6	1	0.00395257
OROPHARYNGEAL	OPT	BIRC3	1	0.00395257
OROPHARYNGEAL	OPT	CCND1	4	0.0158103
OROPHARYNGEAL	OPT	EGFR	1	0.00395257
OROPHARYNGEAL	OPT	ETV5	1	0.00395257
OROPHARYNGEAL	OPT	LPP	1	0.00395257
OROPHARYNGEAL	OPT	MAP3K13	1	0.00395257
OROPHARYNGEAL	OPT	MECOM	1	0.00395257
OROPHARYNGEAL	OPT	PDCD1LG2	1	0.00395257
OROPHARYNGEAL	OPT	PIK3CA	2	0.00790514
OROPHARYNGEAL	OPT	SOX2	1	0.00395257
OROPHARYNGEAL	OPT	TBL1XR1	1	0.00395257
OROPHARYNGEAL	OPT	TP63	1	0.00395257
PRIMARY CONVENTIONAL OSTEOSARCOMA	OSA	CCND3	4	0.129032
PRIMARY CONVENTIONAL OSTEOSARCOMA	OSA	CDK4	2	0.0645161
PRIMARY CONVENTIONAL OSTEOSARCOMA	OSA	CDK6	1	0.0322581
PRIMARY CONVENTIONAL OSTEOSARCOMA	OSA	DDIT3	2	0.0645161
PRIMARY CONVENTIONAL OSTEOSARCOMA	OSA	MDM2	3	0.0967742
PRIMARY CONVENTIONAL OSTEOSARCOMA	OSA	PIM1	2	0.0645161
PRIMARY CONVENTIONAL OSTEOSARCOMA	OSA	PLAG1	1	0.0322581
PRIMARY CONVENTIONAL OSTEOSARCOMA	OSA	TFEB	4	0.129032
OVARIAN	OVA	BCL6	1	0.00163132
OVARIAN	OVA	BIRC3	1	0.00163132
OVARIAN	OVA	CCND1	1	0.00163132
OVARIAN	OVA	CCND3	1	0.00163132
OVARIAN	OVA	CCNE1	5	0.00815661
OVARIAN	OVA	ERBB2	6	0.00978793
OVARIAN	OVA	ETV5	1	0.00163132
OVARIAN	OVA	FGFR1	1	0.00163132
OVARIAN	OVA	FOXO3	1	0.00163132
OVARIAN	OVA	HMGA2	1	0.00163132
OVARIAN	OVA	IKZF3	5	0.00815661
OVARIAN	OVA	KRAS	1	0.00163132
OVARIAN	OVA	LPP	1	0.00163132
OVARIAN	OVA	MAP3K13	1	0.00163132
OVARIAN	OVA	MDM2	1	0.00163132
OVARIAN	OVA	MECOM	6	0.00978793
OVARIAN	OVA	MYC	4	0.00652529
OVARIAN	OVA	MYCL	1	0.00163132
OVARIAN	OVA	MYCN	1	0.00163132
OVARIAN	OVA	NSD3	1	0.00163132
OVARIAN	OVA	NTRK3	1	0.00163132
OVARIAN	OVA	PIK3CA	4	0.00652529
OVARIAN	OVA	PLAG1	1	0.00163132
OVARIAN	OVA	SOX2	2	0.00326264
OVARIAN	OVA	TBL1XR1	1	0.00163132
OVARIAN	OVA	TFEB	1	0.00163132
OVARIAN	OVA	TP63	1	0.00163132
OVARIAN	OVA	ZNF521	1	0.00163132
PROSTATE	PRAD	MDM2	2	0.00352113
RENAL - NOT OTHERWISE SPECIFIED	RENAL-NOS	CCND1	9	0.0137825
RENAL - NOT OTHERWISE SPECIFIED	RENAL-NOS	ERBB2	2	0.00306279
RENAL - NOT OTHERWISE SPECIFIED	RENAL-NOS	FGFR3	2	0.00306279
RENAL - NOT OTHERWISE SPECIFIED	RENAL-NOS	FOXA1	1	0.00153139
RENAL - NOT OTHERWISE SPECIFIED	RENAL-NOS	HEY1	1	0.00153139
RENAL - NOT OTHERWISE SPECIFIED	RENAL-NOS	IKZF3	2	0.00306279
RENAL - NOT OTHERWISE SPECIFIED	RENAL-NOS	MDM2	5	0.00765697
RENAL - NOT OTHERWISE SPECIFIED	RENAL-NOS	MYC	2	0.00306279
RENAL - NOT OTHERWISE SPECIFIED	RENAL-NOS	MYCL	1	0.00153139
RENAL - NOT OTHERWISE SPECIFIED	RENAL-NOS	MYCN	1	0.00153139
RENAL - NOT OTHERWISE SPECIFIED	RENAL-NOS	NKX2-1	1	0.00153139
RENAL - NOT OTHERWISE SPECIFIED	RENAL-NOS	NSD2	2	0.00306279
RENAL - NOT OTHERWISE SPECIFIED	RENAL-NOS	RAF1	1	0.00153139
RENAL - NOT OTHERWISE SPECIFIED	RENAL-NOS	TBX3	1	0.00153139
RENAL - NOT OTHERWISE SPECIFIED	RENAL-NOS	UBR5	1	0.00153139
SARCOMA - NOT OTHERWISE SPECIFIED	SARC-NOS	BIRC3	8	0.0101523
SARCOMA - NOT OTHERWISE SPECIFIED	SARC-NOS	CCND2	3	0.00380711
SARCOMA - NOT OTHERWISE SPECIFIED	SARC-NOS	CCND3	4	0.00507614
SARCOMA - NOT OTHERWISE SPECIFIED	SARC-NOS	CCNE1	4	0.00507614
SARCOMA - NOT OTHERWISE SPECIFIED	SARC-NOS	CDK4	25	0.0317259
SARCOMA - NOT OTHERWISE SPECIFIED	SARC-NOS	CDK6	1	0.00126904
SARCOMA - NOT OTHERWISE SPECIFIED	SARC-NOS	DDIT3	8	0.0101523
SARCOMA - NOT OTHERWISE SPECIFIED	SARC-NOS	FGFR1	1	0.00126904
SARCOMA - NOT OTHERWISE SPECIFIED	SARC-NOS	FOXO3	1	0.00126904
SARCOMA - NOT OTHERWISE SPECIFIED	SARC-NOS	HEY1	1	0.00126904
SARCOMA - NOT OTHERWISE SPECIFIED	SARC-NOS	HMGA2	19	0.0241117
SARCOMA - NOT OTHERWISE SPECIFIED	SARC-NOS	IKBKB	1	0.00126904
SARCOMA - NOT OTHERWISE SPECIFIED	SARC-NOS	JUN	4	0.00507614
SARCOMA - NOT OTHERWISE SPECIFIED	SARC-NOS	KDR	3	0.00380711
SARCOMA - NOT OTHERWISE SPECIFIED	SARC-NOS	KIT	3	0.00380711
SARCOMA - NOT OTHERWISE SPECIFIED	SARC-NOS	KRAS	2	0.00253807
SARCOMA - NOT OTHERWISE SPECIFIED	SARC-NOS	MDM2	27	0.034264
SARCOMA - NOT OTHERWISE SPECIFIED	SARC-NOS	MET	1	0.00126904
SARCOMA - NOT OTHERWISE SPECIFIED	SARC-NOS	MYB	1	0.00126904
SARCOMA - NOT OTHERWISE SPECIFIED	SARC-NOS	MYC	14	0.0177665
SARCOMA - NOT OTHERWISE SPECIFIED	SARC-NOS	MYCN	1	0.00126904
SARCOMA - NOT OTHERWISE SPECIFIED	SARC-NOS	NSD3	1	0.00126904
SARCOMA - NOT OTHERWISE SPECIFIED	SARC-NOS	NTRK3	1	0.00126904
SARCOMA - NOT OTHERWISE SPECIFIED	SARC-NOS	PDCD1LG2	1	0.00126904
SARCOMA - NOT OTHERWISE SPECIFIED	SARC-NOS	PDGFRA	4	0.00507614
SARCOMA - NOT OTHERWISE SPECIFIED	SARC-NOS	PIM1	2	0.00253807
SARCOMA - NOT OTHERWISE SPECIFIED	SARC-NOS	PLAG1	1	0.00126904
SARCOMA - NOT OTHERWISE SPECIFIED	SARC-NOS	PPM1D	1	0.00126904
SARCOMA - NOT OTHERWISE SPECIFIED	SARC-NOS	PRKAR1A	1	0.00126904
SARCOMA - NOT OTHERWISE SPECIFIED	SARC-NOS	PSIP1	1	0.00126904
SARCOMA - NOT OTHERWISE SPECIFIED	SARC-NOS	RAD21	1	0.00126904
SARCOMA - NOT OTHERWISE SPECIFIED	SARC-NOS	STAT6	4	0.00507614
SARCOMA - NOT OTHERWISE SPECIFIED	SARC-NOS	TERT	2	0.00253807
SARCOMA - NOT OTHERWISE SPECIFIED	SARC-NOS	TFEB	4	0.00507614
SMALL CELL LUNG CANCER	SCLC	MYC	1	0.0322581
SMALL CELL LUNG CANCER	SCLC	MYCL	3	0.0967742
SMALL CELL LUNG CANCER	SCLC	PLAG1	1	0.0322581
STOMACH ADENOCARCINOMA	STAD	CCND1	2	0.03125
STOMACH ADENOCARCINOMA	STAD	CCNE1	2	0.03125
STOMACH ADENOCARCINOMA	STAD	CDK4	1	0.015625
STOMACH ADENOCARCINOMA	STAD	CTNNB1	2	0.03125
STOMACH ADENOCARCINOMA	STAD	ETV5	1	0.015625
STOMACH ADENOCARCINOMA	STAD	FGFR2	4	0.0625
STOMACH ADENOCARCINOMA	STAD	MDM2	1	0.015625
STOMACH ADENOCARCINOMA	STAD	MECOM	1	0.015625
STOMACH ADENOCARCINOMA	STAD	MYC	2	0.03125
STOMACH ADENOCARCINOMA	STAD	ZNF521	2	0.03125
TRIPLE NEGATIVE BREAST CANCER	TN BRCA	CCND1	1	0.00568182
TRIPLE NEGATIVE BREAST CANCER	TN BRCA	CCND2	1	0.00568182
TRIPLE NEGATIVE BREAST CANCER	TN BRCA	CCNE1	3	0.0170455
TRIPLE NEGATIVE BREAST CANCER	TN BRCA	CDK4	2	0.0113636
TRIPLE NEGATIVE BREAST CANCER	TN BRCA	DDIT3	2	0.0113636
TRIPLE NEGATIVE BREAST CANCER	TN BRCA	EGFR	1	0.00568182
TRIPLE NEGATIVE BREAST CANCER	TN BRCA	FGFR1	2	0.0113636
TRIPLE NEGATIVE BREAST CANCER	TN BRCA	FGFR2	4	0.0227273
TRIPLE NEGATIVE BREAST CANCER	TN BRCA	IKBKB	1	0.00568182
TRIPLE NEGATIVE BREAST CANCER	TN BRCA	KDR	1	0.00568182
TRIPLE NEGATIVE BREAST CANCER	TN BRCA	KIT	1	0.00568182
TRIPLE NEGATIVE BREAST CANCER	TN BRCA	KRAS	2	0.0113636
TRIPLE NEGATIVE BREAST CANCER	TN BRCA	MDM2	1	0.00568182
TRIPLE NEGATIVE BREAST CANCER	TN BRCA	MYB	1	0.00568182
TRIPLE NEGATIVE BREAST CANCER	TN BRCA	MYC	6	0.0340909
TRIPLE NEGATIVE BREAST CANCER	TN BRCA	MYCL	1	0.00568182
TRIPLE NEGATIVE BREAST CANCER	TN BRCA	NRAS	1	0.00568182
TRIPLE NEGATIVE BREAST CANCER	TN BRCA	NSD3	2	0.0113636
TRIPLE NEGATIVE BREAST CANCER	TN BRCA	PIK3CA	1	0.00568182
TRIPLE NEGATIVE BREAST CANCER	TN BRCA	PIK3CB	1	0.00568182
TRIPLE NEGATIVE BREAST CANCER	TN BRCA	RAD21	1	0.00568182
TRIPLE NEGATIVE BREAST CANCER	TN BRCA	TBL1XR1	1	0.00568182
TRIPLE NEGATIVE BREAST CANCER	TN BRCA	UBR5	1	0.00568182
UPPER GI ADENOCARCINOMA	UGI-ADENO	CCND1	4	0.0285714
UPPER GI ADENOCARCINOMA	UGI-ADENO	CCND3	2	0.0142857
UPPER GI ADENOCARCINOMA	UGI-ADENO	CCNE1	4	0.0285714
UPPER GI ADENOCARCINOMA	UGI-ADENO	CDK6	6	0.0428571
UPPER GI ADENOCARCINOMA	UGI-ADENO	EGFR	4	0.0285714
UPPER GI ADENOCARCINOMA	UGI-ADENO	ERBB2	6	0.0428571
UPPER GI ADENOCARCINOMA	UGI-ADENO	FGFR2	2	0.0142857
UPPER GI ADENOCARCINOMA	UGI-ADENO	HMGA2	1	0.00714286
UPPER GI ADENOCARCINOMA	UGI-ADENO	IKZF3	6	0.0428571
UPPER GI ADENOCARCINOMA	UGI-ADENO	KRAS	6	0.0428571
UPPER GI ADENOCARCINOMA	UGI-ADENO	MDM2	3	0.0214286
UPPER GI ADENOCARCINOMA	UGI-ADENO	MECOM	1	0.00714286
UPPER GI ADENOCARCINOMA	UGI-ADENO	MYC	3	0.0214286
UPPER GI ADENOCARCINOMA	UGI-ADENO	NRAS	1	0.00714286
UPPER GI ADENOCARCINOMA	UGI-ADENO	RARA	4	0.0285714
UPPER GI ADENOCARCINOMA	UGI-ADENO	TFEB	2	0.0142857
UPPER GI ADENOCARCINOMA	UGI-ADENO	WT1	1	0.00714286
UPPER GI-NOT OTHERWISE SPECIFIED	UGI-NOS	EGFR	1	0.0263158
UPPER GI-NOT OTHERWISE SPECIFIED	UGI-NOS	FGFR2	1	0.0263158
UPPER GI-NOT OTHERWISE SPECIFIED	UGI-NOS	MDM2	1	0.0263158
UPPER GI-NOT OTHERWISE SPECIFIED	UGI-NOS	MYB	1	0.0263158
UPPER GI-NOT OTHERWISE SPECIFIED	UGI-NOS	MYC	1	0.0263158
UPPER GI SQUAMOUS CELL CARCINOMA	UGI-SCC	CCNE1	1	0.0625
UPPER GI SQUAMOUS CELL CARCINOMA	UGI-SCC	MYC	1	0.0625
UPPER GI SQUAMOUS CELL CARCINOMA	UGI-SCC	SOX2	2	0.125
ENDOMETRIAL CARCINOMA	UTER	BCL6	1	0.00132626
ENDOMETRIAL CARCINOMA	UTER	CCND1	3	0.00397878
ENDOMETRIAL CARCINOMA	UTER	CCND3	1	0.00132626
ENDOMETRIAL CARCINOMA	UTER	CCNE1	3	0.00397878
ENDOMETRIAL CARCINOMA	UTER	ERBB2	9	0.0119363
ENDOMETRIAL CARCINOMA	UTER	ETV5	1	0.00132626
ENDOMETRIAL CARCINOMA	UTER	FGFR1	1	0.00132626
ENDOMETRIAL CARCINOMA	UTER	FGFR3	2	0.00265252
ENDOMETRIAL CARCINOMA	UTER	FOXO3	1	0.00132626
ENDOMETRIAL CARCINOMA	UTER	GNAS	1	0.00132626
ENDOMETRIAL CARCINOMA	UTER	HMGA2	1	0.00132626
ENDOMETRIAL CARCINOMA	UTER	IKBKB	1	0.00132626
ENDOMETRIAL CARCINOMA	UTER	IKZF3	7	0.00928382
ENDOMETRIAL CARCINOMA	UTER	KRAS	1	0.00132626
ENDOMETRIAL CARCINOMA	UTER	LPP	1	0.00132626
ENDOMETRIAL CARCINOMA	UTER	MAP3K13	1	0.00132626
ENDOMETRIAL CARCINOMA	UTER	MDM2	1	0.00132626
ENDOMETRIAL CARCINOMA	UTER	MECOM	9	0.0119363
ENDOMETRIAL CARCINOMA	UTER	MYC	9	0.0119363
ENDOMETRIAL CARCINOMA	UTER	MYCL	1	0.00132626
ENDOMETRIAL CARCINOMA	UTER	MYCN	5	0.0066313
ENDOMETRIAL CARCINOMA	UTER	NRAS	1	0.00132626
ENDOMETRIAL CARCINOMA	UTER	NSD2	2	0.00265252
ENDOMETRIAL CARCINOMA	UTER	NSD3	1	0.00132626
ENDOMETRIAL CARCINOMA	UTER	PIK3CA	2	0.00265252
ENDOMETRIAL CARCINOMA	UTER	PLAG1	1	0.00132626
ENDOMETRIAL CARCINOMA	UTER	RARA	1	0.00132626
ENDOMETRIAL CARCINOMA	UTER	SOX2	2	0.00265252
ENDOMETRIAL CARCINOMA	UTER	TBL1XR1	2	0.00265252
ENDOMETRIAL CARCINOMA	UTER	TFEB	1	0.00132626
ENDOMETRIAL CARCINOMA	UTER	TP63	1	0.00132626
ENDOMETRIAL CARCINOMA	UTER	ZNF521	2	0.00265252

## Sheet: Table S3
Tissue type	ecDNA copy number (median)	ecDNA copy number (IQR)	median ecDNA size (kbp)	IQR ecDNA size (kbp)
BLADDER	12.9	18.19	1325.5	2458.29
BREAST	10.77	10.22	1023.23	2869.06
NET	8.11	8.43	314.57	1389.29
COLORECTAL	5.61	2.95	51.59	882.35
UTERUS	7.11	6.57	358.23	564.91
CNS	33.28	56.7	1037.94	1289.61
LYMPHOID	6.62	1.31	1531.36	3136.05
MYELOID	5.08	0.42	155.36	77.88
HPB	10.62	9.45	988.53	2293.14
UPPER-GI	11.81	15.56	1186.42	1807.98
LUNG	9.34	10.05	945.36	2051.61
SKIN	11.51	13.19	1332.94	2865.42
OVARY	6.92	5.51	413.3	1242.5
PROSTATE	6.06	9.48	351.92	1065.18
RENAL	11.95	18.54	1420.83	2430.57
BONE/SOFT TISSUE	13	16.52	1124.71	4348.04
OPT	9.06	7.47	515.79	1290.09

## Sheet: Table S4
Gene	Frequency	median ecDNA size (kbp)	IQR ecDNA size (kbp)	ecDNA copy number (median)	ecDNA copy number (IQR)
GNAS	17	6003.33	7324.76	8.66	4.82
CCNE1	36	1825.66	2525.55	9.91	10.72
ERBB2	122	1266.06	2566.88	17.43	17.98
IKZF3	112	1285.6	2814.07	17.57	16.01
MECOM	20	619.04	1631.51	7.02	7.46
PIK3CA	17	6120.06	7349.7	7.84	6.18
SOX2	20	6674.74	8069.35	8.41	5.7
TBL1XR1	11	9469.35	15452.2	7.58	2.43
CD79B	14	6601.02	7538.28	8.6	7.14
DDX5	17	7230.54	6878.3	7.33	3.53
FLT3	29	3976	3843.6	10.2	9.78
CCND2	19	2114.08	7635.8	13.5	15.55
CCND1	112	2318.44	4893.19	11.61	12.33
PPM1D	33	6006.85	5614.25	8.89	3.53
MDM2	160	5719.68	8587.8	23.38	27.87
PLAG1	11	49.83	910.67	6.4	2.25
FGFR1	90	4212.45	4948.08	9.18	7.42
NSD3	97	4293.29	4885.15	10.16	7.47
IKBKB	16	4377.4	6548.54	8.77	3.82
KAT6A	20	4580.1	4011.65	7.81	4.66
EGFR	130	1072.22	1097.92	48.47	60.47
RARA	27	2536.44	3617.76	8.54	13.11
MYCL	19	3674.08	5595.98	14.4	13.38
MYC	92	1956.48	2726.81	12.56	16.73
MDM4	21	1390.62	1097.19	19.87	17.7
BIRC3	24	3127.91	3843.6	14.18	17.11
HMGA2	54	10084.2	8547.28	17.29	15.05
KRAS	21	2556.97	5116.16	17.06	14.92
TERT	10	1839.3	7055.97	12.14	12.75
CDK4	103	4591.44	10340.5	18.9	16.2
DDIT3	42	3215.37	9924.28	13.05	9.71
HEY1	11	3936.22	11683.7	9.36	5.65
CDK6	15	3218.24	2607.18	9.36	13.12
KDR	11	4370.88	2619.49	13.58	7.26
KIT	15	3298.08	3310.7	16.29	9.95
PDGFRA	16	2384.92	3750.31	19.32	13.66
HLF	12	7291.76	7854.37	10.21	7.57
MSI2	10	6638.04	6629.9	8.05	6.3
FGFR2	16	928.04	864.96	16.03	37.32
FGFR3	11	187.49	1358.25	5.88	7.67
JUN	16	7188.79	8196.98	20.97	21.37
CCND3	17	2947.38	7486.27	9.6	5.28
TFEB	16	4635.6	6879.01	7.8	4.59
MYCN	14	2447.4	3314.94	17.01	11.89
MET	12	3388.79	3093.57	17.01	11.24
UBR5	11	6493.37	4548.67	8.87	5.96

## Sheet: Table S5
Tissue type	Gene	Mutation frequency	Amplification type	dN/dS missense (maximum likelihood estimate)	dN/dS missense (low)	dN/dS missense (high)	dN/dS truncated (maximum likelihood estimate)	dN/dS truncated (low)	dN/dS truncated (high)
BLADDER	CCND1	19	chromosomal amplification	29.88	0.96	3259.51	0	0	7109.06
BLADDER	CCND1	17	ecDNA	51.5	5.54	659.3	0	0	1428.54
BLADDER	CCND1	372	no amplifications	1.38	0.31	4.41	0	0	14.59
BLADDER	MDM2	6	chromosomal amplification	0	0	67.59	61.13	2.34	1892.46
BLADDER	MDM2	20	ecDNA	27.87	4.39	251.16	0	0	227.51
BLADDER	MDM2	382	no amplifications	2.95	1.18	7.26	0	0	4.86
BONE/SOFT TISSUE	MDM2	27	chromosomal amplification	0	0	84.74	0	0	634.83
BONE/SOFT TISSUE	MDM2	67	ecDNA	0	0	38.41	0	0	268.91
BONE/SOFT TISSUE	MDM2	1071	no amplifications	3.43	0.87	12.21	0	0	14.85
BREAST	CCND1	182	chromosomal amplification	3.17	0.16	20.9	0	0	116.76
BREAST	CCND1	60	ecDNA	0	0	215.85	0	0	3155.24
BREAST	CCND1	2741	no amplifications	1.26	0.47	3.15	2.69	0.15	13.68
BREAST	ERBB2	116	chromosomal amplification	7.31	3.28	17.16	5.17	0.28	27.27
BREAST	ERBB2	79	ecDNA	8.6	4.17	18.45	5.08	0.28	25.86
BREAST	ERBB2	2788	no amplifications	3.62	2.2	6.3	1.04	0.16	3.6
CNS	EGFR	21	chromosomal amplification	66.29	22.69	208	0	0	203.8
CNS	EGFR	101	ecDNA	24.91	15.31	42.31	7	1.12	23.97
CNS	EGFR	471	no amplifications	3.32	1.26	9.04	0	0	7.34
CNS	MDM2	1	chromosomal amplification	0	0	1870.22	0	0	10000
CNS	MDM2	18	ecDNA	0	0	89.66	0	0	567.03
CNS	MDM2	573	no amplifications	6.54	2.11	19.56	0	0	16.95

## Sheet: Table S6
Gene	Oncogene and immunomodulatory (same ecDNA)	Immunomodulatory only ecDNA	Gene ontology annotation
LYZ	167	7	GO:0001906
LRP8	3	1	GO:0045088
IFNG	94	3	GO:0001906,GO:0031341,GO:0031349
FADD	68	4	GO:0001906,GO:0001909,GO:0031341,GO:0045088,GO:0001910,GO:0002706,GO:0045089,GO:0031349,GO:0002703
PPARG	6	4	GO:0045824,GO:0045088,GO:0050777,GO:0031348
APCS	3	2	GO:0031348
APOA2	6	3	GO:0002698,GO:0002367,GO:0002718,GO:0002700
CD244	6	2	GO:0002700,GO:0002702
CD5L	2	1	GO:0006968,GO:0001906,GO:0031341
SLAMF7	6	1	GO:0042267,GO:0002228,GO:0001906,GO:0001909
ZC3H12A	2	1	GO:0002698,GO:0050777,GO:0002695,GO:0051250,GO:0050866
CD96	2	1	GO:0002228,GO:0002707,GO:0002698,GO:0002704,GO:0002715,GO:0045824,GO:0045088,GO:0002367,GO:0050777,GO:0002718,GO:0002706,GO:0002700,GO:0002703,GO:0031348
TBK1	16	1	GO:0045088,GO:0045089,GO:0031349
CD84	6	2	GO:0002698,GO:0002704,GO:0050777,GO:0002695,GO:0050866,GO:0002703
SLAMF1	5	1	GO:0002707,GO:0002698,GO:0002704,GO:0002367,GO:0050777,GO:0002718,GO:0002706,GO:0002700,GO:0002703,GO:0002702
SLAMF6	5	2	GO:0042267,GO:0002228,GO:0042269,GO:0002715,GO:0001906,GO:0001909,GO:0031341,GO:0045088,GO:0001910,GO:0002706,GO:0045089,GO:0031349,GO:0002703
SLAMF9	3	2	GO:0002367
OSM	2	2	GO:0031349
PTPN2	0	2	GO:0045824,GO:0045088,GO:0050777,GO:0002695,GO:0051250,GO:0050866,GO:0031348
GAL	22	3	GO:0002695,GO:0051250,GO:0050866
CD274	7	1	GO:0002695,GO:0051250,GO:0050866
CD36	4	1	GO:0002367,GO:0002718,GO:0002700,GO:0002702
HGF	2	2	GO:0031348
AHR	3	3	GO:0002707,GO:0002698,GO:0002704,GO:0050777,GO:0002706,GO:0002703
GPNMB	3	1	GO:0002695,GO:0051250,GO:0050866
TWIST1	2	1	GO:0002698,GO:0002367,GO:0002718,GO:0002700
DEFB114	6	4	GO:0031349
IL17A	2	3	GO:0002700,GO:0031349,GO:0002702
IL17F	2	3	GO:0002700,GO:0031349,GO:0002702
PAG1	10	1	GO:0002695,GO:0051250,GO:0050866
RPL30	7	2	GO:0001906
IRAK3	61	2	GO:0002698,GO:0045824,GO:0045088,GO:0002367,GO:0050777,GO:0002718,GO:0002700,GO:0031348
KMT5B	8	2	GO:0002706,GO:0002700,GO:0002703,GO:0002702
IFNA2	1	1	GO:0002707,GO:0002698,GO:0002704,GO:0002367,GO:0050777,GO:0002718,GO:0002706,GO:0002695,GO:0051250,GO:0050866,GO:0002700,GO:0002703
IFNB1	1	3	GO:0002707,GO:0002698,GO:0002704,GO:0045088,GO:0002367,GO:0050777,GO:0002718,GO:0002706,GO:0002695,GO:0045089,GO:0051250,GO:0050866,GO:0002700,GO:0031349,GO:0002703
HLA-A	0	3	GO:0042267,GO:0002228,GO:0002707,GO:0002698,GO:0002704,GO:0042269,GO:0002715,GO:0001906,GO:0045824,GO:0001909,GO:0031341,GO:0045088,GO:0001910,GO:0002367,GO:0050777,GO:0002718,GO:0002706,GO:0002700,GO:0002703,GO:0002702,GO:0031348
HLA-G	0	4	GO:0006968,GO:0042267,GO:0002228,GO:0002707,GO:0002698,GO:0002704,GO:0042269,GO:0002715,GO:0001906,GO:0045824,GO:0001909,GO:0031341,GO:0045088,GO:0001910,GO:0002367,GO:0050777,GO:0002718,GO:0002706,GO:0002695,GO:0045089,GO:0051250,GO:0050866,GO:0002700,GO:0031349,GO:0002703,GO:0002702,GO:0031348
ABAT	0	1	GO:0050866
EMP2	0	2	GO:0001906,GO:0001909
LITAF	0	2	GO:0002367,GO:0002718,GO:0002700
SOCS1	0	2	GO:0045088,GO:0002695,GO:0051250,GO:0050866
ITGB1	0	2	GO:0006968
KIF5B	0	2	GO:0042267,GO:0002228,GO:0001906,GO:0001909
ADA	1	7	GO:0031348
SDC4	0	7	GO:0002695,GO:0051250,GO:0050866
SEMG1	0	7	GO:0001906
MERTK	0	1	GO:0002695,GO:0051250,GO:0050866
RORA	1	1	GO:0031348
DLG5	3	15	GO:0002695,GO:0051250,GO:0050866
PPP3CB	2	2	GO:0002707,GO:0002698,GO:0002704,GO:0001906,GO:0001909,GO:0031341,GO:0001910,GO:0050777,GO:0002706,GO:0002703
SFTPD	3	11	GO:0002695,GO:0051250,GO:0050866
PSMB4	2	3	GO:0050777,GO:0031348
TNFAIP8L2	3	1	GO:0002695,GO:0051250,GO:0050866,GO:0031348
RC3H1	3	1	GO:0002698,GO:0050777,GO:0002695,GO:0051250,GO:0050866
TNFSF18	5	1	GO:0002698,GO:0050777,GO:0002695,GO:0051250,GO:0050866,GO:0031349
TNFSF4	4	1	GO:0002698,GO:0002367,GO:0050777,GO:0002718,GO:0002706,GO:0002695,GO:0051250,GO:0050866,GO:0002700,GO:0031349,GO:0002703,GO:0002702
BIRC2	27	1	GO:0045088
PTGS2	0	1	GO:0031349
MR1	1	1	GO:0001906,GO:0001909,GO:0031341,GO:0001910,GO:0002706,GO:0002703
XCL1	4	2	GO:0002707,GO:0002698,GO:0002704,GO:0001906,GO:0001909,GO:0031341,GO:0001910,GO:0002367,GO:0050777,GO:0002718,GO:0002706,GO:0002695,GO:0051250,GO:0050866,GO:0002700,GO:0002703,GO:0002702
LCE3A	4	5	GO:0001906
LCE3B	2	3	GO:0001906
LCE3C	2	3	GO:0001906
DCDC2	7	4	GO:0006968
RIPOR2	5	3	GO:0002695,GO:0051250,GO:0050866
IDO1	41	4	GO:0002695,GO:0051250,GO:0050866,GO:0031349
SFRP1	26	2	GO:0002695,GO:0051250,GO:0050866
CRK	1	2	GO:0042267,GO:0002228,GO:0002707,GO:0002698,GO:0002704,GO:0042269,GO:0002715,GO:0001906,GO:0045824,GO:0001909,GO:0031341,GO:0045088,GO:0001910,GO:0050777,GO:0002706,GO:0002703,GO:0031348
OTULIN	2	4	GO:0031348
MED1	58	3	GO:0045088,GO:0045089,GO:0031349
ZPBP2	82	2	GO:0002698,GO:0002700
GAB2	39	33	GO:0002703
LRRC32	31	27	GO:0002695,GO:0051250,GO:0050866
PAK1	38	36	GO:0045088,GO:0045089,GO:0031349
ZBP1	11	7	GO:0045088,GO:0045089,GO:0031349
PDE2A	13	9	GO:0031349
PTPN22	2	1	GO:0045088,GO:0002695,GO:0051250,GO:0050866,GO:0002700,GO:0002702
CSMD3	6	3	GO:0002707,GO:0002698,GO:0002704,GO:0050777,GO:0002706,GO:0002703
CLCF1	10	5	GO:0002706,GO:0002700,GO:0002703,GO:0002702
SELENOS	2	6	GO:0050777,GO:0031348
SEMA7A	1	1	GO:0002367,GO:0002718,GO:0002700,GO:0002702
SIN3A	0	1	GO:0045088,GO:0045089,GO:0031349
SMAD3	1	1	GO:0031348
CD2	4	1	GO:0042267,GO:0002228,GO:0001906,GO:0001909
VTCN1	5	2	GO:0002695,GO:0051250,GO:0050866
GIT1	10	4	GO:0031348
GCLC	1	5	GO:0050866
CCL1	3	4	GO:0031349
CCL13	3	4	GO:0001906
VAMP7	0	9	GO:0042267,GO:0002228,GO:0001906,GO:0001909,GO:0031349,GO:0002703
GHSR	3	5	GO:0031348
ACP5	0	1	GO:0002698,GO:0002367,GO:0002718,GO:0002700,GO:0031348
CDC37	1	2	GO:0045088
ICAM1	1	2	GO:0001906,GO:0001909,GO:0031341,GO:0001910,GO:0002703
LDLR	0	1	GO:0002695,GO:0050866,GO:0031349,GO:0031348
PRDX2	0	1	GO:0002695,GO:0051250,GO:0050866
NCKAP1L	11	1	GO:0002707,GO:0002698,GO:0002704,GO:0001906,GO:0001909,GO:0031341,GO:0001910,GO:0050777,GO:0002706,GO:0002695,GO:0051250,GO:0050866,GO:0002703
LGALS3BP	2	4	GO:0006968
RIPK2	2	3	GO:0002367,GO:0002718,GO:0002700,GO:0031349,GO:0002702
FABP4	5	3	GO:0031349
ZNFX1	7	1	GO:0045088,GO:0045089,GO:0031349
KLRC1	2	2	GO:0042267,GO:0002228,GO:0002707,GO:0002698,GO:0002704,GO:0042269,GO:0002715,GO:0001906,GO:0045824,GO:0001909,GO:0031341,GO:0045088,GO:0001910,GO:0050777,GO:0002706,GO:0002703,GO:0031348
KLRC2	2	2	GO:0006968,GO:0042267,GO:0002228,GO:0042269,GO:0002715,GO:0001906,GO:0001909,GO:0031341,GO:0045088,GO:0001910,GO:0002706,GO:0045089,GO:0031349,GO:0002703
KLRC3	2	1	GO:0006968,GO:0042267,GO:0002228,GO:0042269,GO:0002715,GO:0001906,GO:0001909,GO:0031341,GO:0045088,GO:0001910,GO:0002706,GO:0045089,GO:0031349,GO:0002703
KLRC4	2	1	GO:0042267,GO:0002228,GO:0042269,GO:0002715,GO:0001906,GO:0001909,GO:0031341,GO:0045088,GO:0001910,GO:0002706,GO:0045089,GO:0031349,GO:0002703
KLRD1	2	1	GO:0042267,GO:0002228,GO:0002707,GO:0002698,GO:0002704,GO:0042269,GO:0002715,GO:0001906,GO:0045824,GO:0001909,GO:0031341,GO:0045088,GO:0001910,GO:0050777,GO:0002706,GO:0045089,GO:0031349,GO:0002703,GO:0031348
KLRK1	2	1	GO:0042267,GO:0002228,GO:0042269,GO:0002715,GO:0001906,GO:0001909,GO:0031341,GO:0045088,GO:0001910,GO:0002706,GO:0045089,GO:0031349,GO:0002703
KIR2DL4	1	6	GO:0006968,GO:0042267,GO:0002228,GO:0002707,GO:0002698,GO:0002704,GO:0042269,GO:0002715,GO:0001906,GO:0045824,GO:0001909,GO:0031341,GO:0045088,GO:0001910,GO:0002367,GO:0050777,GO:0002718,GO:0002706,GO:0045089,GO:0002700,GO:0031349,GO:0002703,GO:0002702,GO:0031348
KIR2DS2	1	5	GO:0045088,GO:0045089,GO:0031349
KIR2DS3	1	6	GO:0006968
KIR3DL1	1	6	GO:0042267,GO:0002228,GO:0001906,GO:0001909
KIR3DL2	1	4	GO:0006968
KMT5C	1	4	GO:0002706,GO:0002700,GO:0002703,GO:0002702
LILRA2	1	3	GO:0045088,GO:0045089,GO:0031349
LILRB1	1	3	GO:0042267,GO:0002228,GO:0002707,GO:0002698,GO:0002704,GO:0042269,GO:0002715,GO:0001906,GO:0045824,GO:0001909,GO:0031341,GO:0045088,GO:0001910,GO:0002367,GO:0050777,GO:0002718,GO:0002706,GO:0002695,GO:0051250,GO:0050866,GO:0002700,GO:0002703,GO:0002702,GO:0031348
LILRB4	1	2	GO:0002707,GO:0002698,GO:0002704,GO:0002367,GO:0050777,GO:0002718,GO:0002706,GO:0002695,GO:0051250,GO:0050866,GO:0002700,GO:0002703
NCR1	1	3	GO:0006968,GO:0042267,GO:0002228,GO:0042269,GO:0002715,GO:0001906,GO:0001909,GO:0031341,GO:0045088,GO:0001910,GO:0002706,GO:0002703
PTPN1	6	1	GO:0045088
USP29	1	7	GO:0045088,GO:0045089,GO:0031349
PRF1	2	1	GO:0006968,GO:0001906,GO:0001909,GO:0031341
LYST	0	1	GO:0042267,GO:0002228,GO:0001906,GO:0001909
CCN3	3	3	GO:0031348
CCN4	6	4	GO:0031349
COLEC10	4	3	GO:0045088,GO:0045089,GO:0031349
ATG5	7	6	GO:0045824,GO:0045088,GO:0002367,GO:0050777,GO:0002718,GO:0002700,GO:0031348
TAFA3	2	1	GO:0002695,GO:0050866,GO:0031349,GO:0031348
TBC1D10C	8	5	GO:0002695,GO:0051250,GO:0050866
SUPT6H	6	3	GO:0002706,GO:0002700,GO:0002703
C4BPA	1	1	GO:0002707,GO:0002698,GO:0002704,GO:0050777,GO:0002706,GO:0002703
C4BPB	1	1	GO:0002707,GO:0002698,GO:0002704,GO:0050777,GO:0002706,GO:0002703
CD46	1	1	GO:0002707,GO:0002698,GO:0002704,GO:0050777,GO:0002706,GO:0002703
CD55	1	1	GO:0002707,GO:0002698,GO:0002704,GO:0001906,GO:0031341,GO:0002367,GO:0050777,GO:0002718,GO:0002706,GO:0002700,GO:0002703,GO:0002702
CR1	1	1	GO:0002707,GO:0002698,GO:0002704,GO:0045824,GO:0045088,GO:0050777,GO:0002706,GO:0002695,GO:0051250,GO:0050866,GO:0002700,GO:0002703,GO:0031348
CR1L	1	1	GO:0002707,GO:0002698,GO:0002704,GO:0001906,GO:0031341,GO:0050777,GO:0002706,GO:0002703
CR2	1	1	GO:0002707,GO:0002698,GO:0002704,GO:0050777,GO:0002706,GO:0002703
FCMR	1	2	GO:0006968
IKBKE	2	1	GO:0045088,GO:0045089,GO:0031349
IL10	1	2	GO:0002698,GO:0002367,GO:0050777,GO:0002718,GO:0002706,GO:0002695,GO:0051250,GO:0050866,GO:0002700,GO:0002703,GO:0002702,GO:0031348
MAPKAPK2	2	2	GO:0002367,GO:0002718,GO:0002700,GO:0002702
RASSF5	3	1	GO:0002695,GO:0051250,GO:0050866
SLAMF8	2	2	GO:0002698,GO:0045824,GO:0045088,GO:0050777,GO:0031348
ISL1	0	1	GO:0031348
SAA1	0	1	GO:0031348
RBM14	10	2	GO:0045088,GO:0045089,GO:0031349
SHH	0	1	GO:0002695,GO:0051250,GO:0050866
TGFB2	0	1	GO:0002698,GO:0002367,GO:0002718,GO:0002700
ATAD5	6	1	GO:0002706,GO:0002700,GO:0002703,GO:0002702
ROMO1	2	2	GO:0001906
SAMHD1	2	2	GO:0045824,GO:0045088,GO:0050777,GO:0031348
PTPRC	0	1	GO:0002707,GO:0002698,GO:0002704,GO:0001906,GO:0001909,GO:0031341,GO:0001910,GO:0050777,GO:0002706,GO:0002695,GO:0050866,GO:0002700,GO:0002703,GO:0002702,GO:0031348
IL12A	0	1	GO:0042267,GO:0002228,GO:0042269,GO:0002715,GO:0001906,GO:0001909,GO:0031341,GO:0045088,GO:0001910,GO:0002706,GO:0045089,GO:0031349,GO:0002703
SUCNR1	0	2	GO:0031349
RAET1E	2	1	GO:0042267,GO:0002228,GO:0042269,GO:0002715,GO:0001906,GO:0001909,GO:0031341,GO:0045088,GO:0001910,GO:0002706,GO:0045089,GO:0031349,GO:0002703
RAET1G	2	1	GO:0042267,GO:0002228,GO:0002715,GO:0001906,GO:0001909,GO:0045088,GO:0002367,GO:0002718,GO:0002706,GO:0045089,GO:0002700,GO:0031349,GO:0002703,GO:0002702
STX7	2	1	GO:0001906,GO:0001909,GO:0031341,GO:0001910,GO:0002706,GO:0002703
ULBP1	2	1	GO:0042267,GO:0002228,GO:0001906,GO:0001909
ULBP2	2	1	GO:0042267,GO:0002228,GO:0001906,GO:0001909
ULBP3	2	1	GO:0042267,GO:0002228,GO:0001906,GO:0001909
USP15	15	1	GO:0045824,GO:0045088,GO:0050777,GO:0031348
PSMA1	0	2	GO:0050777,GO:0031348
NFKBIA	1	1	GO:0031349
EXOSC6	3	2	GO:0002706,GO:0002700,GO:0002703,GO:0002702
GSTP1	9	2	GO:0031348
TCIRG1	8	1	GO:0006968
NLRP3	2	1	GO:0002367,GO:0002718,GO:0002706,GO:0002700,GO:0031349,GO:0002703,GO:0002702,GO:0031348
CNR2	0	1	GO:0002695,GO:0050866,GO:0031348
RIPK3	0	2	GO:0001906,GO:0001909,GO:0031341,GO:0001910,GO:0002706,GO:0002703
RNF31	0	2	GO:0031349
ADGRF5	6	3	GO:0002695,GO:0050866
HSP90AB1	21	5	GO:0001906,GO:0031341
PLA2G7	6	2	GO:0031349
TNFRSF21	6	2	GO:0002695,GO:0051250,GO:0050866
TTBK1	25	2	GO:0031349
FYN	9	5	GO:0045088,GO:0050777,GO:0045089,GO:0031349,GO:0031348
CD59	4	1	GO:0002698,GO:0001906,GO:0031341,GO:0050777
BMP4	1	2	GO:0002695,GO:0051250,GO:0050866
NFKBIZ	0	2	GO:0031349
NOD1	2	2	GO:0002367,GO:0002718,GO:0002700,GO:0031349,GO:0002702
TRIL	2	1	GO:0002367,GO:0002718,GO:0002700
COCH	0	1	GO:0045088,GO:0045089,GO:0031349
RABGEF1	1	1	GO:0002698,GO:0002704,GO:0002367,GO:0050777,GO:0002718,GO:0002695,GO:0050866,GO:0002700,GO:0002703,GO:0031348
C17orf99	4	2	GO:0002706,GO:0002700,GO:0002703,GO:0002702
C1QTNF1	3	3	GO:0050866
CD300A	4	2	GO:0002698,GO:0002704,GO:0050777,GO:0002695,GO:0051250,GO:0050866,GO:0002703
CD300C	4	2	GO:0006968
HMGB3	2	2	GO:0002695,GO:0051250,GO:0050866
SOCS3	3	1	GO:0031348
CYGB	2	2	GO:0050866
PENK	2	1	GO:0031349
CD300LF	4	2	GO:0002695,GO:0050866
RHBDF2	2	1	GO:0050777,GO:0031348
UNC13D	2	3	GO:0042267,GO:0002228,GO:0001906,GO:0001909,GO:0002703
CEBPA	4	1	GO:0031349
TXK	1	2	GO:0045088,GO:0045089,GO:0031349
CXCL6	0	4	GO:0001906,GO:0001909,GO:0031341,GO:0001910,GO:0002703
PRKDC	1	1	GO:0045088,GO:0045089,GO:0031349
IL22RA2	2	2	GO:0031348
C12orf4	16	1	GO:0002703
XRCC6	1	1	GO:0045088,GO:0045089,GO:0031349
POLR3F	0	4	GO:0045088,GO:0045089,GO:0031349
IRF3	0	1	GO:0045088,GO:0045089,GO:0031349
LRFN5	1	2	GO:0002695,GO:0050866,GO:0031348
HMGB2	0	1	GO:0045088,GO:0045089,GO:0031349
OPTN	3	2	GO:0031349
MSH2	0	2	GO:0002706,GO:0002700,GO:0002703,GO:0002702
SOCS5	0	1	GO:0002698,GO:0050777,GO:0002695,GO:0051250,GO:0050866,GO:0031348
CNOT7	0	3	GO:0045824,GO:0045088,GO:0050777,GO:0031348
FGL1	0	3	GO:0002695,GO:0051250,GO:0050866
BST2	2	1	GO:0002698,GO:0002704,GO:0002367,GO:0002718,GO:0002700,GO:0002703
IL15	1	2	GO:0031349
MARCHF7	0	1	GO:0002695,GO:0051250,GO:0050866
ARG1	3	2	GO:0002707,GO:0002698,GO:0002704,GO:0001906,GO:0045824,GO:0001909,GO:0031341,GO:0045088,GO:0001910,GO:0002367,GO:0050777,GO:0002718,GO:0002706,GO:0002695,GO:0051250,GO:0050866,GO:0002700,GO:0031349,GO:0002703,GO:0031348
ENPP3	3	2	GO:0002698,GO:0050777,GO:0002695,GO:0050866,GO:0031348
CLC	4	1	GO:0002367,GO:0002718,GO:0002706,GO:0002700,GO:0002703
IFNL1	4	2	GO:0002698,GO:0050777,GO:0002695,GO:0051250,GO:0050866
ZFP36	3	2	GO:0031348
NPAS2	1	2	GO:0031349
NOS3	0	1	GO:0050866
RC3H2	1	1	GO:0002698,GO:0050777,GO:0002695,GO:0051250,GO:0050866
DCD	7	2	GO:0001906
LAMP1	1	4	GO:0042267,GO:0002228,GO:0042269,GO:0002715,GO:0001906,GO:0001909,GO:0031341,GO:0045088,GO:0001910,GO:0002706,GO:0045089,GO:0031349,GO:0002703
AOAH	1	2	GO:0031348
TNFRSF11A	2	1	GO:0031349
CYLD	1	2	GO:0031348
NOD2	1	1	GO:0002707,GO:0002698,GO:0002704,GO:0045088,GO:0002367,GO:0050777,GO:0002718,GO:0002706,GO:0045089,GO:0002700,GO:0031349,GO:0002703,GO:0002702,GO:0031348
CNR1	0	1	GO:0002695,GO:0050866,GO:0031349
NOS2	2	1	GO:0001906,GO:0001909,GO:0031341,GO:0001910,GO:0002703
BCL2L1	1	4	GO:0001906,GO:0031341
SOCS6	0	2	GO:0002695,GO:0051250,GO:0050866
LGALS9B	0	1	GO:0002695,GO:0051250,GO:0050866
POLR3B	3	1	GO:0045088,GO:0045089,GO:0031349
IL18R1	0	2	GO:0002367,GO:0002718,GO:0002706,GO:0002700,GO:0002703,GO:0002702
IL1R1	0	2	GO:0002367,GO:0002718,GO:0002706,GO:0002700,GO:0002703,GO:0002702
IL1RL1	0	2	GO:0050777,GO:0031349
IL1RL2	0	2	GO:0006968
IL2	0	1	GO:0002698,GO:0050777,GO:0002706,GO:0002695,GO:0051250,GO:0050866,GO:0002700,GO:0031349,GO:0002703,GO:0002702,GO:0031348
PBK	1	2	GO:0031348
PTK2B	1	2	GO:0006968
NEAT1	0	1	GO:0031349
PRKG1	0	2	GO:0050866
NT5E	1	1	GO:0031348
APOA1	0	1	GO:0002698,GO:0002367,GO:0002718,GO:0002700,GO:0031348
GLMN	0	1	GO:0002695,GO:0051250,GO:0050866
GHRL	1	1	GO:0031348
TNFAIP3	1	3	GO:0045824,GO:0045088,GO:0050777,GO:0002695,GO:0051250,GO:0050866,GO:0031348
EREG	0	2	GO:0045088,GO:0045089,GO:0031349
LILRA5	0	3	GO:0031349
LILRB2	0	3	GO:0006968,GO:0002695,GO:0051250,GO:0050866
NLRP12	0	3	GO:0031349,GO:0031348
TARM1	0	3	GO:0002695,GO:0051250,GO:0050866
CASP1	4	2	GO:0031349
CASP4	5	2	GO:0031349
DCST1	0	1	GO:0045824,GO:0045088,GO:0050777,GO:0031348
ZBTB7B	0	1	GO:0002698,GO:0050777,GO:0002695,GO:0051250,GO:0050866
SETD4	1	4	GO:0031349
SMAD7	0	3	GO:0002707,GO:0002698,GO:0002704,GO:0002367,GO:0050777,GO:0002718,GO:0002706,GO:0002695,GO:0051250,GO:0050866,GO:0002700,GO:0002703
BPI	0	1	GO:0002695,GO:0050866
LBP	0	1	GO:0006968,GO:0045088,GO:0045089,GO:0031349
YTHDF3	1	3	GO:0045824,GO:0045088,GO:0050777,GO:0031348
HCK	1	5	GO:0045088,GO:0050777,GO:0045089,GO:0031349,GO:0031348
TREM1	25	1	GO:0001906,GO:0001909,GO:0002367
TREM2	23	1	GO:0045088,GO:0050777,GO:0002706,GO:0050866,GO:0031349,GO:0002703,GO:0031348
DEFB118	1	1	GO:0001906
ITCH	2	2	GO:0002695,GO:0051250,GO:0050866,GO:0031348
PSPC1	5	1	GO:0045088,GO:0045089,GO:0031349
CHGA	0	1	GO:0001906
CD40	0	3	GO:0002706,GO:0002700,GO:0002703,GO:0002702
INHBA	0	1	GO:0002695,GO:0051250,GO:0050866
C9	1	2	GO:0001906
OSMR	1	1	GO:0031349
INS	0	1	GO:0002698,GO:0045824,GO:0045088,GO:0050777,GO:0031348
MGST2	0	4	GO:0031349
PIBF1	0	2	GO:0002695,GO:0051250,GO:0050866
LACC1	1	1	GO:0002367,GO:0002718,GO:0002700,GO:0002702
DLG1	1	1	GO:0002695,GO:0051250,GO:0050866
DHX9	1	1	GO:0045088,GO:0045089,GO:0031349
RIOK3	5	4	GO:0045088,GO:0045089,GO:0031349,GO:0031348
GPRC5B	0	1	GO:0002367,GO:0002718,GO:0002700,GO:0031349,GO:0002702
UMOD	0	2	GO:0006968
TRAF6	2	2	GO:0045088,GO:0002367,GO:0002718,GO:0002706,GO:0045089,GO:0002700,GO:0031349,GO:0002703,GO:0002702
IL2RA	2	1	GO:0002695,GO:0051250,GO:0050866,GO:0031348
SYT11	0	2	GO:0002695,GO:0050866,GO:0031348
ADIPOQ	5	1	GO:0031348
AXL	0	2	GO:0002698,GO:0002367,GO:0002718,GO:0002695,GO:0051250,GO:0050866,GO:0002700
IL1B	0	1	GO:0002367,GO:0002718,GO:0002706,GO:0002700,GO:0031349,GO:0002703,GO:0002702
FOXJ1	1	2	GO:0002707,GO:0002698,GO:0002704,GO:0050777,GO:0002706,GO:0002695,GO:0051250,GO:0050866,GO:0002703
TYROBP	1	1	GO:0006968,GO:0001906,GO:0001909,GO:0031341,GO:0045088,GO:0001910,GO:0002695,GO:0045089,GO:0051250,GO:0050866,GO:0031349,GO:0002703
VAV1	0	2	GO:0042267,GO:0002228,GO:0042269,GO:0002715,GO:0001906,GO:0001909,GO:0031341,GO:0045088,GO:0001910,GO:0002706,GO:0045089,GO:0031349,GO:0002703
AP1G1	0	2	GO:0042267,GO:0002228,GO:0042269,GO:0002715,GO:0001906,GO:0001909,GO:0031341,GO:0045088,GO:0001910,GO:0002706,GO:0045089,GO:0031349,GO:0002703
CBFB	0	2	GO:0002695,GO:0051250,GO:0050866
TRADD	0	1	GO:0031349
ADAR	0	1	GO:0045824,GO:0045088,GO:0050777,GO:0031348
PTGER4	0	1	GO:0031349,GO:0031348
EMILIN2	2	1	GO:0031349
LGALS7	1	3	GO:0002695,GO:0051250,GO:0050866
AMBP	0	1	GO:0050777
IFNK	0	1	GO:0045088,GO:0045089,GO:0031349
TEK	0	1	GO:0031348
F2	0	1	GO:0001906,GO:0001909,GO:0050866
MDK	0	1	GO:0002695,GO:0051250,GO:0050866,GO:0031349,GO:0031348
RUNX3	2	1	GO:0002695,GO:0051250,GO:0050866
GPER1	0	1	GO:0002695,GO:0050866,GO:0031348
MBL2	0	1	GO:0045088,GO:0045089,GO:0031349
GRPR	0	1	GO:0031349
CBLB	1	1	GO:0002695,GO:0051250,GO:0050866
CD226	0	1	GO:0042267,GO:0002228,GO:0042269,GO:0002715,GO:0001906,GO:0001909,GO:0031341,GO:0045088,GO:0001910,GO:0002367,GO:0002718,GO:0002706,GO:0045089,GO:0002700,GO:0031349,GO:0002703,GO:0002702
CD22	0	1	GO:0002698,GO:0002700
FFAR2	1	1	GO:0045088,GO:0002367,GO:0002718,GO:0045089,GO:0002700,GO:0031349,GO:0002702
FFAR3	0	1	GO:0002367,GO:0002718,GO:0002700,GO:0031349,GO:0002702
HAMP	0	1	GO:0001906,GO:0031348
PRG2	0	2	GO:0002698,GO:0002367,GO:0002718,GO:0002700
SERPING1	0	2	GO:0002698,GO:0045824,GO:0045088,GO:0050777,GO:0031348
MEF2C	0	1	GO:0031349
NAPEPLD	0	1	GO:0031349
CDK19	4	2	GO:0031349
RNF125	1	1	GO:0031348
IL16	0	1	GO:0031349
HLA-B	3	1	GO:0042267,GO:0002228,GO:0002707,GO:0002698,GO:0002704,GO:0042269,GO:0002715,GO:0001906,GO:0045824,GO:0001909,GO:0031341,GO:0045088,GO:0001910,GO:0050777,GO:0002706,GO:0002703,GO:0031348
MICA	3	2	GO:0042267,GO:0002228,GO:0002707,GO:0002698,GO:0002704,GO:0042269,GO:0002715,GO:0001906,GO:0045824,GO:0001909,GO:0031341,GO:0045088,GO:0001910,GO:0050777,GO:0002706,GO:0002695,GO:0051250,GO:0050866,GO:0002703,GO:0031348
MICB	1	1	GO:0031348
NLRC5	0	1	GO:0045824,GO:0045088,GO:0050777,GO:0045089,GO:0031349,GO:0031348
ADAM8	0	1	GO:0045088,GO:0045089,GO:0031349
HTRA1	0	1	GO:0031348
MUC7	0	1	GO:0001906
SIRT2	2	2	GO:0031348
SERPINF1	1	1	GO:0031348
COLEC11	0	3	GO:0045088,GO:0045089,GO:0031349
GPR4	1	1	GO:0031349
NR1H2	0	1	GO:0045824,GO:0045088,GO:0050777,GO:0031348
PGLYRP1	1	1	GO:0002698,GO:0001906,GO:0050777,GO:0002695,GO:0051250,GO:0050866,GO:0031348
COL3A1	0	1	GO:0050777
A2M	2	1	GO:0002698,GO:0045824,GO:0045088,GO:0050777,GO:0031348
FER	0	1	GO:0002698,GO:0050777,GO:0002695,GO:0050866,GO:0002703
HLA-F	0	1	GO:0042267,GO:0002228,GO:0002707,GO:0002698,GO:0002704,GO:0042269,GO:0002715,GO:0001906,GO:0045824,GO:0001909,GO:0031341,GO:0045088,GO:0001910,GO:0002367,GO:0050777,GO:0002718,GO:0002706,GO:0002695,GO:0045089,GO:0051250,GO:0050866,GO:0002700,GO:0031349,GO:0002703,GO:0002702,GO:0031348
TMBIM6	7	1	GO:0002698,GO:0002700
IL20RB	0	1	GO:0002707,GO:0002698,GO:0002704,GO:0050777,GO:0002706,GO:0002695,GO:0051250,GO:0050866,GO:0002703,GO:0031348
ADORA2B	3	1	GO:0031349,GO:0002703
LRRK2	24	1	GO:0031349
IL4R	0	1	GO:0002698,GO:0050777,GO:0002695,GO:0051250,GO:0050866,GO:0002700,GO:0002703,GO:0002702
FCRL3	1	3	GO:0002698,GO:0002700
TRPV4	5	1	GO:0031349
LGALS1	0	1	GO:0031349
LGALS2	0	1	GO:0031349
RAC2	0	1	GO:0002703
GPR17	0	1	GO:0050777,GO:0031348
PROC	0	1	GO:0031348
ANXA1	4	4	GO:0002698,GO:0050777,GO:0002695,GO:0051250,GO:0050866
TGFB3	1	1	GO:0002698,GO:0002367,GO:0002718,GO:0002700
ILDR2	3	2	GO:0002695,GO:0051250,GO:0050866
PGLYRP3	2	3	GO:0002698,GO:0001906,GO:0050777,GO:0002695,GO:0051250,GO:0050866
PGLYRP4	3	2	GO:0001906
S100A12	2	2	GO:0001906,GO:0031349
S100A8	2	2	GO:0031349
S100A9	2	2	GO:0031349
PTGER3	0	1	GO:0031349
NPY5R	0	1	GO:0050777,GO:0031349,GO:0031348
CFH	0	1	GO:0001906,GO:0031341,GO:0045088
BLK	0	2	GO:0002695,GO:0051250,GO:0050866,GO:0002703
DEFA1	0	1	GO:0001906
DEFA1B	0	1	GO:0001906
DEFA3	0	1	GO:0001906
DEFA4	0	1	GO:0001906
DEFA5	0	1	GO:0001906
DEFA6	0	2	GO:0001906
VAMP8	0	1	GO:0031349,GO:0002703
TWSG1	0	2	GO:0002695,GO:0051250,GO:0050866
CD177	0	1	GO:0002703
ZBTB1	0	2	GO:0002706,GO:0002703
BTN2A2	5	1	GO:0002695,GO:0051250,GO:0050866
HFE	5	1	GO:0002707,GO:0002698,GO:0002704,GO:0002367,GO:0050777,GO:0002718,GO:0002706,GO:0002695,GO:0051250,GO:0050866,GO:0002700,GO:0002703
TRIM38	5	1	GO:0031348
C3	0	1	GO:0001906,GO:0002706,GO:0031349,GO:0002703
PARK7	0	1	GO:0031349
ADORA2A	0	1	GO:0006968,GO:0002695,GO:0051250,GO:0050866,GO:0031348
DDT	0	1	GO:0031349
MIF	0	1	GO:0002367,GO:0002718,GO:0002700,GO:0002702
PAK2	1	1	GO:0045088,GO:0045089,GO:0031349

## Sheet: Table S7
Tumour suppressor gene	Cancer type	Cancer type abbreviation	Amplification type	Odds ratio	95% CI
KMT2C	BREAST - NOT OTHERWISE SPECIFIED	BRCA-NOS	ecDNA	0.44	0.2-0.89
CDH1	BREAST - NOT OTHERWISE SPECIFIED	BRCA-NOS	ecDNA	0.52	0.28-0.94
MAP3K1	BREAST - NOT OTHERWISE SPECIFIED	BRCA-NOS	ecDNA	0.61	0.29-1.21
PTEN	BREAST - NOT OTHERWISE SPECIFIED	BRCA-NOS	ecDNA	0.68	0.28-1.54
TBX3	BREAST - NOT OTHERWISE SPECIFIED	BRCA-NOS	ecDNA	0.72	0.28-1.7
ETNK1	BREAST - NOT OTHERWISE SPECIFIED	BRCA-NOS	ecDNA	0.91	0.37-2.12
GATA3	BREAST - NOT OTHERWISE SPECIFIED	BRCA-NOS	ecDNA	0.98	0.55-1.74
ARID1A	BREAST - NOT OTHERWISE SPECIFIED	BRCA-NOS	ecDNA	1.7	0.8-3.6
TP53	BREAST - NOT OTHERWISE SPECIFIED	BRCA-NOS	ecDNA	3.54	2.07-6.16
CBFB	LUMINAL BREAST CANCER (ER+)	LUMINAL BRCA	ecDNA	0.1	0.02-0.34
MAP3K1	LUMINAL BREAST CANCER (ER+)	LUMINAL BRCA	ecDNA	0.31	0.15-0.57
KMT2C	LUMINAL BREAST CANCER (ER+)	LUMINAL BRCA	ecDNA	0.4	0.21-0.71
CDH1	LUMINAL BREAST CANCER (ER+)	LUMINAL BRCA	ecDNA	0.54	0.33-0.86
TBX3	LUMINAL BREAST CANCER (ER+)	LUMINAL BRCA	ecDNA	0.67	0.28-1.44
ETNK1	LUMINAL BREAST CANCER (ER+)	LUMINAL BRCA	ecDNA	0.86	0.45-1.56
ARID1A	LUMINAL BREAST CANCER (ER+)	LUMINAL BRCA	ecDNA	1.18	0.6-2.25
GATA3	LUMINAL BREAST CANCER (ER+)	LUMINAL BRCA	ecDNA	1.84	1.18-2.86
TP53	LUMINAL BREAST CANCER (ER+)	LUMINAL BRCA	ecDNA	3.56	2.11-6.08
TP53	HER2+ BREAST CANCER	HER2+ BRCA	ecDNA	1.89	0.68-5.87
MLH1	COLORECTAL	COLORECTAL	ecDNA	0.17	0.03-0.61
TBL1XR1	COLORECTAL	COLORECTAL	ecDNA	0.18	0.01-1.1
ACVR2A	COLORECTAL	COLORECTAL	ecDNA	0.38	0.21-0.67
ASXL1	COLORECTAL	COLORECTAL	ecDNA	0.4	0.22-0.71
BCL9L	COLORECTAL	COLORECTAL	ecDNA	0.65	0.4-1.06
QKI	COLORECTAL	COLORECTAL	ecDNA	0.69	0.31-1.46
ZFHX3	COLORECTAL	COLORECTAL	ecDNA	0.74	0.35-1.52
NCOR2	COLORECTAL	COLORECTAL	ecDNA	0.78	0.41-1.46
KMT2D	COLORECTAL	COLORECTAL	ecDNA	0.89	0.49-1.64
KMT2C	COLORECTAL	COLORECTAL	ecDNA	0.9	0.56-1.46
ARID1A	COLORECTAL	COLORECTAL	ecDNA	0.91	0.58-1.44
RNF43	COLORECTAL	COLORECTAL	ecDNA	0.92	0.51-1.67
APC	COLORECTAL	COLORECTAL	ecDNA	0.96	0.67-1.39
TGFBR2	COLORECTAL	COLORECTAL	ecDNA	1.11	0.59-2.11
MSH6	COLORECTAL	COLORECTAL	ecDNA	1.19	0.6-2.34
RPL22	COLORECTAL	COLORECTAL	ecDNA	1.27	0.63-2.64
TP53	COLORECTAL	COLORECTAL	ecDNA	1.29	0.94-1.76
ATR	COLORECTAL	COLORECTAL	ecDNA	1.33	0.71-2.5
ETNK1	LUNG SQUAMOUS CELL CARCIOMA	LUSC	ecDNA	0.29	0.04-1.14
FAT1	LUNG SQUAMOUS CELL CARCIOMA	LUSC	ecDNA	0.8	0.26-2.18
TP53	LUNG SQUAMOUS CELL CARCIOMA	LUSC	ecDNA	1	0.53-1.87
RB1	LUNG SQUAMOUS CELL CARCIOMA	LUSC	ecDNA	1.13	0.3-3.93
KMT2D	LUNG SQUAMOUS CELL CARCIOMA	LUSC	ecDNA	1.41	0.65-3.03
LRP1B	LUNG SQUAMOUS CELL CARCIOMA	LUSC	ecDNA	1.51	0.39-5.53
ARID1A	LUNG SQUAMOUS CELL CARCIOMA	LUSC	ecDNA	1.53	0.49-4.65
CDKN2A	LUNG SQUAMOUS CELL CARCIOMA	LUSC	ecDNA	2.12	0.8-5.76
PTEN	LUNG SQUAMOUS CELL CARCIOMA	LUSC	ecDNA	2.14	0.9-5.16
RBM10	LUNG - NOT OTHERWISE SPECIFIED	LUNG-NOS	ecDNA	0.99	0.15-4.11
ARID1A	LUNG - NOT OTHERWISE SPECIFIED	LUNG-NOS	ecDNA	1.21	0.24-4.65
RB1	LUNG - NOT OTHERWISE SPECIFIED	LUNG-NOS	ecDNA	1.25	0.32-4.07
LRP1B	LUNG - NOT OTHERWISE SPECIFIED	LUNG-NOS	ecDNA	1.44	0.4-4.49
TP53	LUNG - NOT OTHERWISE SPECIFIED	LUNG-NOS	ecDNA	2.15	0.86-5.18
PTEN	OVARIAN	OVA	ecDNA	0.18	0.01-0.97
ARID1A	OVARIAN	OVA	ecDNA	0.29	0.1-0.76
RB1	OVARIAN	OVA	ecDNA	0.89	0.18-3.33
KMT2C	OVARIAN	OVA	ecDNA	1.04	0.35-2.78
ETNK1	OVARIAN	OVA	ecDNA	1.1	0.44-2.62
TP53	OVARIAN	OVA	ecDNA	1.63	0.86-3.09
KMT2C	SARCOMA - NOT OTHERWISE SPECIFIED	SARC-NOS	ecDNA	0.62	0.17-1.85
ETNK1	SARCOMA - NOT OTHERWISE SPECIFIED	SARC-NOS	ecDNA	0.82	0.32-1.98
RB1	SARCOMA - NOT OTHERWISE SPECIFIED	SARC-NOS	ecDNA	0.86	0.28-2.41
TP53	SARCOMA - NOT OTHERWISE SPECIFIED	SARC-NOS	ecDNA	0.95	0.38-2.23
ATRX	SARCOMA - NOT OTHERWISE SPECIFIED	SARC-NOS	ecDNA	2.1	0.82-5.46
NF1	SARCOMA - NOT OTHERWISE SPECIFIED	SARC-NOS	ecDNA	3.27	1.24-9.24
PBRM1	RENAL - NOT OTHERWISE SPECIFIED	RENAL-NOS	ecDNA	0.26	0.04-0.98
VHL	RENAL - NOT OTHERWISE SPECIFIED	RENAL-NOS	ecDNA	0.35	0.08-1.12
SETD2	RENAL - NOT OTHERWISE SPECIFIED	RENAL-NOS	ecDNA	0.47	0.03-2.52
BAP1	RENAL - NOT OTHERWISE SPECIFIED	RENAL-NOS	ecDNA	0.57	0.03-3.24
KMT2C	RENAL - NOT OTHERWISE SPECIFIED	RENAL-NOS	ecDNA	0.87	0.13-3.53
TP53	RENAL - NOT OTHERWISE SPECIFIED	RENAL-NOS	ecDNA	3.83	1.05-12.57
ARID1A	RENAL - NOT OTHERWISE SPECIFIED	RENAL-NOS	ecDNA	5.58	1.72-16.83
LRP1B	LUNG ADENOCARCINOMA	LUAD	ecDNA	0.31	0.02-1.58
ETNK1	LUNG ADENOCARCINOMA	LUAD	ecDNA	0.46	0.07-1.64
NF1	LUNG ADENOCARCINOMA	LUAD	ecDNA	0.62	0.14-1.88
TP53	LUNG ADENOCARCINOMA	LUAD	ecDNA	0.83	0.32-1.9
CDKN2A	LUNG ADENOCARCINOMA	LUAD	ecDNA	0.94	0.14-3.71
RBM10	LUNG ADENOCARCINOMA	LUAD	ecDNA	1.19	0.45-2.75
STK11	LUNG ADENOCARCINOMA	LUAD	ecDNA	1.53	0.67-3.25
ARID1A	LUNG ADENOCARCINOMA	LUAD	ecDNA	2.1	0.56-6.39
RB1	LUNG ADENOCARCINOMA	LUAD	ecDNA	2.51	0.66-7.87
ARID2	MALIGNANT MELANOMA	MELA	ecDNA	0.14	0.01-0.86
NF1	MALIGNANT MELANOMA	MELA	ecDNA	0.99	0.2-3.65
TP53	MALIGNANT MELANOMA	MELA	ecDNA	1.24	0.25-4.7
CDKN2A	MALIGNANT MELANOMA	MELA	ecDNA	1.31	0.28-4.77
LRP1B	MALIGNANT MELANOMA	MELA	ecDNA	4.56	1.31-15.97
VHL	CLEAR CELL RENAL CARCINOMA	KIRC	ecDNA	0.22	0.01-1.53
SETD2	CLEAR CELL RENAL CARCINOMA	KIRC	ecDNA	1.52	0.08-11.51
BAP1	CLEAR CELL RENAL CARCINOMA	KIRC	ecDNA	2.18	0.11-16.46
ETNK1	CLEAR CELL RENAL CARCINOMA	KIRC	ecDNA	2.69	0.13-19.24
KMT2D	LYMPHOID	LYMPHOID	ecDNA	2.33	0.11-19.37
NCOR2	PROSTATE	PRAD	ecDNA	1.46	0.07-10.11
ETNK1	PROSTATE	PRAD	ecDNA	2.48	0.12-20.77
KMT2D	PROSTATE	PRAD	ecDNA	2.7	0.13-22.64
ZFHX3	PROSTATE	PRAD	ecDNA	2.98	0.14-24.83
ARID1A	NEUROENDOCRINE TUMOUR	NET	ecDNA	0.07	0-0.37
PTEN	NEUROENDOCRINE TUMOUR	NET	ecDNA	1.2	0.32-4.1
NF1	GLIOBLASTOMA	GBM	ecDNA	0.12	0.03-0.36
RB1	GLIOBLASTOMA	GBM	ecDNA	0.23	0.08-0.6
PTEN	GLIOBLASTOMA	GBM	ecDNA	0.97	0.47-2.02
TP53	GLIOBLASTOMA	GBM	ecDNA	1.11	0.42-2.96
ARID1A	ENDOMETRIAL CARCINOMA	UTER	ecDNA	0.15	0.07-0.29
ZFHX3	ENDOMETRIAL CARCINOMA	UTER	ecDNA	0.22	0.03-0.84
PTEN	ENDOMETRIAL CARCINOMA	UTER	ecDNA	0.34	0.18-0.61
NCOR2	ENDOMETRIAL CARCINOMA	UTER	ecDNA	0.41	0.06-1.9
EP300	ENDOMETRIAL CARCINOMA	UTER	ecDNA	0.46	0.02-2.61
CTCF	ENDOMETRIAL CARCINOMA	UTER	ecDNA	0.47	0.13-1.31
PIK3R1	ENDOMETRIAL CARCINOMA	UTER	ecDNA	0.53	0.2-1.24
RNF43	ENDOMETRIAL CARCINOMA	UTER	ecDNA	0.58	0.15-1.86
BRCA2	ENDOMETRIAL CARCINOMA	UTER	ecDNA	0.6	0.08-2.88
ACVR2A	ENDOMETRIAL CARCINOMA	UTER	ecDNA	0.73	0.1-3.23
JAK1	ENDOMETRIAL CARCINOMA	UTER	ecDNA	0.86	0.17-3.47
ARHGAP35	ENDOMETRIAL CARCINOMA	UTER	ecDNA	0.98	0.42-2.17
RPL22	ENDOMETRIAL CARCINOMA	UTER	ecDNA	1.22	0.36-3.65
KMT2C	ENDOMETRIAL CARCINOMA	UTER	ecDNA	1.46	0.56-3.64
TP53	ENDOMETRIAL CARCINOMA	UTER	ecDNA	2.82	1.24-6.45
RB1	LEIOMYOSARCOMA	LMS	ecDNA	0.86	0.04-6.55
STAG2	BLADDER	BLCA	ecDNA	0.16	0.05-0.42
CREBBP	BLADDER	BLCA	ecDNA	0.34	0.09-1.05
EP300	BLADDER	BLCA	ecDNA	0.47	0.14-1.29
KDM6A	BLADDER	BLCA	ecDNA	0.66	0.34-1.23
TSC1	BLADDER	BLCA	ecDNA	0.68	0.28-1.54
KMT2D	BLADDER	BLCA	ecDNA	0.78	0.39-1.5
ARID1A	BLADDER	BLCA	ecDNA	0.8	0.39-1.57
TP53	BLADDER	BLCA	ecDNA	1.86	0.71-4.96
RB1	BLADDER	BLCA	ecDNA	4.39	1.73-12.16
TP53	TRIPLE NEGATIVE BREAST CANCER	TN BRCA	ecDNA	0.9	0.37-2.19
ARID1A	UPPER GI ADENOCARCINOMA	UGI-ADENO	ecDNA	0.2	0.02-1.09
KMT2D	UPPER GI ADENOCARCINOMA	UGI-ADENO	ecDNA	0.28	0.01-3.06
TGFBR2	UPPER GI ADENOCARCINOMA	UGI-ADENO	ecDNA	0.28	0.01-3.77
TP53	UPPER GI ADENOCARCINOMA	UGI-ADENO	ecDNA	1.08	0.31-3.88
ACVR2A	UPPER GI ADENOCARCINOMA	UGI-ADENO	ecDNA	1.14	0.04-51.91
(Intercept)	ALL SAMPLES	ALL SAMPLES	ecDNA	0.4	0.31-0.51
MLH1	ALL SAMPLES	ALL SAMPLES	ecDNA	0.51	0.3-0.85
SETD2	ALL SAMPLES	ALL SAMPLES	ecDNA	0.7	0.53-0.92
PTEN	ALL SAMPLES	ALL SAMPLES	ecDNA	0.72	0.59-0.87
ASXL1	ALL SAMPLES	ALL SAMPLES	ecDNA	0.76	0.57-1.01
RPL22	ALL SAMPLES	ALL SAMPLES	ecDNA	0.78	0.57-1.06
KMT2C	ALL SAMPLES	ALL SAMPLES	ecDNA	0.8	0.68-0.94
ACVR2A	ALL SAMPLES	ALL SAMPLES	ecDNA	0.81	0.6-1.08
VHL	ALL SAMPLES	ALL SAMPLES	ecDNA	0.81	0.61-1.08
CTCF	ALL SAMPLES	ALL SAMPLES	ecDNA	0.83	0.61-1.14
PIK3R1	ALL SAMPLES	ALL SAMPLES	ecDNA	0.85	0.62-1.14
ARID1A	ALL SAMPLES	ALL SAMPLES	ecDNA	0.86	0.73-1.01
KDM5C	ALL SAMPLES	ALL SAMPLES	ecDNA	0.86	0.56-1.29
ZFHX3	ALL SAMPLES	ALL SAMPLES	ecDNA	0.86	0.64-1.15
BCORL1	ALL SAMPLES	ALL SAMPLES	ecDNA	0.87	0.63-1.21
JAK1	ALL SAMPLES	ALL SAMPLES	ecDNA	0.92	0.64-1.31
TET2	ALL SAMPLES	ALL SAMPLES	ecDNA	0.96	0.67-1.36
PBRM1	ALL SAMPLES	ALL SAMPLES	ecDNA	0.96	0.76-1.23
CBFB	ALL SAMPLES	ALL SAMPLES	ecDNA	0.97	0.68-1.39
NCOR2	ALL SAMPLES	ALL SAMPLES	ecDNA	0.98	0.77-1.24
BAP1	ALL SAMPLES	ALL SAMPLES	ecDNA	0.99	0.67-1.44
GATA3	ALL SAMPLES	ALL SAMPLES	ecDNA	1.08	0.85-1.39
APC	ALL SAMPLES	ALL SAMPLES	ecDNA	1.1	0.91-1.32
BAX	ALL SAMPLES	ALL SAMPLES	ecDNA	1.47	1.07-2.02
TP53	ALL SAMPLES	ALL SAMPLES	ecDNA	1.86	1.64-2.1
CBFB	ALL SAMPLES	ALL SAMPLES	ecDNA	0.07	0.02-0.19
MLH1	ALL SAMPLES	ALL SAMPLES	ecDNA	0.15	0.02-0.51
VHL	ALL SAMPLES	ALL SAMPLES	ecDNA	0.31	0.12-0.68
PBRM1	ALL SAMPLES	ALL SAMPLES	ecDNA	0.43	0.24-0.74
TET2	ALL SAMPLES	ALL SAMPLES	ecDNA	0.44	0.19-0.9
JAK1	ALL SAMPLES	ALL SAMPLES	ecDNA	0.48	0.24-0.88
(Intercept)	ALL SAMPLES	ALL SAMPLES	ecDNA	0.51	0.4-0.65
BAP1	ALL SAMPLES	ALL SAMPLES	ecDNA	0.58	0.25-1.17
ZFHX3	ALL SAMPLES	ALL SAMPLES	ecDNA	0.58	0.36-0.91
CTCF	ALL SAMPLES	ALL SAMPLES	ecDNA	0.59	0.36-0.94
ASXL1	ALL SAMPLES	ALL SAMPLES	ecDNA	0.61	0.39-0.94
ACVR2A	ALL SAMPLES	ALL SAMPLES	ecDNA	0.61	0.4-0.93
SETD2	ALL SAMPLES	ALL SAMPLES	ecDNA	0.61	0.37-0.96
PIK3R1	ALL SAMPLES	ALL SAMPLES	ecDNA	0.69	0.44-1.07
KDM5C	ALL SAMPLES	ALL SAMPLES	ecDNA	0.7	0.32-1.37
KMT2C	ALL SAMPLES	ALL SAMPLES	ecDNA	0.71	0.56-0.89
ARID1A	ALL SAMPLES	ALL SAMPLES	ecDNA	0.72	0.58-0.89
PTEN	ALL SAMPLES	ALL SAMPLES	ecDNA	0.75	0.59-0.94
BCORL1	ALL SAMPLES	ALL SAMPLES	ecDNA	0.79	0.46-1.32
NCOR2	ALL SAMPLES	ALL SAMPLES	ecDNA	0.88	0.62-1.24
BAX	ALL SAMPLES	ALL SAMPLES	ecDNA	0.95	0.53-1.65
APC	ALL SAMPLES	ALL SAMPLES	ecDNA	0.98	0.77-1.25
RPL22	ALL SAMPLES	ALL SAMPLES	ecDNA	1.08	0.68-1.7
GATA3	ALL SAMPLES	ALL SAMPLES	ecDNA	1.35	1-1.8
TP53	ALL SAMPLES	ALL SAMPLES	ecDNA	2.13	1.84-2.47

## Sheet: Table S8
Gene	Amplification type	synonymous mutations	missense mutations	non-synonymous mutations	dN/dS (missense)	dN/dS (nonsense)	dN/dS (indels)	dN/dS (splice site)	q-value (missense)	q-value (truncated)	q-value (global)	Cancer type	Cancer type abbreviation
TP53	No amplification	2	45	4	693.07	1022.43	870.52	1022.43	0	1.8e-11	0	ASTROCYTOMA	AST
IDH1	No amplification	0	54	0	2745.48	0	0	0	0	0.99	0	ASTROCYTOMA	AST
ATRX	No amplification	0	3	7	20.63	543.86	627.69	543.86	0.95	6.7e-12	0	ASTROCYTOMA	AST
NF1	No amplification	1	2	1	7.26	67.88	43.91	67.88	0.95	0.99	0.016	ASTROCYTOMA	AST
IDH1	Chromosomal amplification	0	11	0	941.27	0	0	0	0	0.99	0	ASTROCYTOMA	AST
TP53	Chromosomal amplification	0	11	0	1423.44	0	1189.14	0	0	0.99	0	ASTROCYTOMA	AST
ATRX	Chromosomal amplification	0	1	3	14.45	740.67	187.93	740.67	0.96	1.5e-07	6.6e-10	ASTROCYTOMA	AST
TP53	ecDNA	2	34	10	40.97	108.18	145.18	108.18	0	1.6e-11	0	BLADDER	BLCA
RB1	ecDNA	0	6	12	5.55	92.79	85.87	92.79	0.78	0	0	BLADDER	BLCA
KDM6A	ecDNA	3	4	7	1.75	27.15	121.79	27.15	0.78	1.4e-05	0	BLADDER	BLCA
ARID1A	ecDNA	0	2	11	0.88	47.87	36.49	47.87	0.93	2.1e-08	1.9e-12	BLADDER	BLCA
KMT2D	ecDNA	7	3	8	0.28	9.88	35.23	9.88	0.78	0.0022	1e-10	BLADDER	BLCA
TSC1	ecDNA	1	4	5	2.44	41.26	34.56	41.26	0.78	4.1e-05	3e-06	BLADDER	BLCA
FGFR3	ecDNA	5	22	0	10.77	0	0	0	1.2e-06	0.92	2.6e-05	BLADDER	BLCA
RHOA	ecDNA	0	8	0	36.91	0	0	0	3.4e-05	0.92	0.0015	BLADDER	BLCA
PIK3CA	ecDNA	0	14	0	13.28	0	0	0	0.00043	0.92	0.01	BLADDER	BLCA
BAP1	ecDNA	0	8	2	9.7	24.18	10.06	24.18	0.13	0.92	0.047	BLADDER	BLCA
TP53	No amplification	1	32	5	25.94	46.17	94.51	46.17	0	4.4e-05	0	BLADDER	BLCA
PIK3CA	No amplification	0	68	0	27.51	0	0	0	0	0.87	0	BLADDER	BLCA
FGFR3	No amplification	9	135	1	27.36	2.54	0	2.54	0	0.87	0	BLADDER	BLCA
KDM6A	No amplification	1	16	31	4.71	87.54	203.22	87.54	0.082	0	0	BLADDER	BLCA
STAG2	No amplification	2	11	20	3.25	70.89	179.74	70.89	0.81	0	0	BLADDER	BLCA
ARID1A	No amplification	5	19	28	2.17	34.02	40.08	34.02	0.81	0	0	BLADDER	BLCA
TSC1	No amplification	2	7	12	1.85	42.08	28.8	42.08	0.81	0	0	BLADDER	BLCA
KMT2D	No amplification	12	27	22	1.23	12.09	24.6	12.09	0.87	1.1e-11	0	BLADDER	BLCA
CREBBP	No amplification	5	29	13	3.53	17.32	29.26	17.32	0.05	9.4e-09	1.9e-13	BLADDER	BLCA
ERCC2	No amplification	1	34	0	13.38	0	0	0	7.2e-12	0.87	3.2e-10	BLADDER	BLCA
EP300	No amplification	3	16	13	2.25	16.11	18.84	16.11	0.81	5e-08	3.2e-10	BLADDER	BLCA
KMT2C	No amplification	8	23	13	1.23	7.82	16.03	7.82	0.88	1.8e-05	4.6e-08	BLADDER	BLCA
RBM10	No amplification	1	5	3	2.15	30.03	46.63	30.03	0.81	6.9e-05	1.2e-07	BLADDER	BLCA
HRAS	No amplification	1	14	0	21.14	0	0	0	4.6e-08	0.87	2.8e-06	BLADDER	BLCA
BAP1	No amplification	2	17	3	6.21	19.82	12.41	19.82	0.0032	0.017	6.7e-06	BLADDER	BLCA
CDKN2A	No amplification	0	3	3	3.82	105.07	39.11	105.07	0.81	0.0002	2.2e-05	BLADDER	BLCA
FAT1	No amplification	3	26	11	2.25	13.38	6.07	13.38	0.81	3.1e-05	2.8e-05	BLADDER	BLCA
FBXW7	No amplification	0	16	5	9.08	23.57	0	23.57	0.00028	0.0096	2.9e-05	BLADDER	BLCA
NCOR1	No amplification	1	7	10	1.12	15.09	4.39	15.09	0.97	1.8e-05	3.3e-05	BLADDER	BLCA
KRAS	No amplification	1	11	0	19.12	0	0	0	6.2e-06	0.87	0.00024	BLADDER	BLCA
RB1	No amplification	1	8	6	2.9	20.09	6.98	20.09	0.81	0.00018	0.00073	BLADDER	BLCA
ARID2	No amplification	3	8	9	1.43	11.89	5.82	11.89	0.86	0.00055	0.0018	BLADDER	BLCA
ERBB2	No amplification	6	28	0	5.39	0	0	0	0.00019	0.87	0.0021	BLADDER	BLCA
ELF4	No amplification	0	7	1	5.01	8	53.59	8	0.74	0.87	0.0021	BLADDER	BLCA
PTEN	No amplification	2	8	1	5.4	18.86	26.01	18.86	0.32	0.35	0.0026	BLADDER	BLCA
RHOA	No amplification	0	9	0	17.78	0	0	0	0.0002	0.87	0.0054	BLADDER	BLCA
PPARG	No amplification	2	16	0	7.99	0	0	0	0.00046	0.87	0.0096	BLADDER	BLCA
ATM	No amplification	6	29	10	2.84	7.02	3.96	7.02	0.29	0.023	0.01	BLADDER	BLCA
ACVR2A	No amplification	1	2	2	1.35	27.01	18.66	27.01	0.94	0.026	0.012	BLADDER	BLCA
ERBB3	No amplification	3	24	0	5.11	0	0	0	0.0027	0.87	0.024	BLADDER	BLCA
RUNX1	No amplification	1	3	1	1.56	10.83	42.65	10.83	0.88	0.87	0.025	BLADDER	BLCA
TP53	Chromosomal amplification	0	40	10	51.75	166.64	244.71	166.64	0	0	0	BLADDER	BLCA
KDM6A	Chromosomal amplification	1	6	12	2.62	45.18	39.79	45.18	0.79	0	0	BLADDER	BLCA
RB1	Chromosomal amplification	1	5	8	2.82	30.76	43.09	30.76	0.79	1.9e-05	1.5e-08	BLADDER	BLCA
FGFR3	Chromosomal amplification	3	24	1	12.29	6.28	0	6.28	1.4e-09	0.9	1.1e-07	BLADDER	BLCA
ARID1A	Chromosomal amplification	1	5	8	1.16	18.23	23.77	18.23	0.92	0.00079	1.6e-07	BLADDER	BLCA
KMT2D	Chromosomal amplification	6	17	9	1.5	7.8	17.72	7.8	0.79	0.047	5.8e-05	BLADDER	BLCA
PIK3CA	Chromosomal amplification	1	19	0	10.51	0	0	0	1.7e-06	0.9	7.1e-05	BLADDER	BLCA
TSC1	Chromosomal amplification	0	0	3	0	27.97	12.39	27.97	0.79	0.0015	9.9e-05	BLADDER	BLCA
ERCC2	Chromosomal amplification	1	17	0	10.21	0	0	0	1e-05	0.9	0.00048	BLADDER	BLCA
FBXW7	Chromosomal amplification	1	6	4	5.11	34.92	9.58	34.92	0.79	0.0026	0.00082	BLADDER	BLCA
CREBBP	Chromosomal amplification	3	12	5	2.6	15.11	6.34	15.11	0.79	0.0017	0.0014	BLADDER	BLCA
EP300	Chromosomal amplification	2	11	4	2.48	9.8	15.53	9.8	0.79	0.23	0.0014	BLADDER	BLCA
RHOA	Chromosomal amplification	0	6	0	17.78	0	42.8	0	0.011	0.9	0.012	BLADDER	BLCA
STAG2	Chromosomal amplification	2	6	3	2.81	14.2	16.98	14.2	0.79	0.43	0.021	BLADDER	BLCA
FOXA1	Chromosomal amplification	0	6	0	5.58	0	36.93	0	0.79	0.9	0.049	BLADDER	BLCA
TP53	ecDNA	1	98	19	150.47	423.36	693.12	423.36	0	0	0	BREAST - NOT OTHERWISE SPECIFIED	BRCA-NOS
PIK3CA	ecDNA	0	72	0	58.6	0	5.59	0	0	0.91	0	BREAST - NOT OTHERWISE SPECIFIED	BRCA-NOS
CDH1	ecDNA	0	4	4	3.06	75.84	61.85	75.84	0.78	6.5e-07	0	BREAST - NOT OTHERWISE SPECIFIED	BRCA-NOS
GATA3	ecDNA	0	1	0	1.63	0	157.06	0	0.84	0.91	0	BREAST - NOT OTHERWISE SPECIFIED	BRCA-NOS
MAP3K1	ecDNA	1	4	2	1.8	12.73	40.11	12.73	0.78	0.91	6.7e-08	BREAST - NOT OTHERWISE SPECIFIED	BRCA-NOS
PTEN	ecDNA	0	4	2	7.51	32.93	78.91	32.93	0.78	0.91	1e-07	BREAST - NOT OTHERWISE SPECIFIED	BRCA-NOS
ARID1A	ecDNA	0	5	8	2.18	39.02	14.82	39.02	0.78	7.3e-05	1.1e-07	BREAST - NOT OTHERWISE SPECIFIED	BRCA-NOS
TBX3	ecDNA	1	3	1	1.98	12.02	46.7	12.02	0.78	0.91	0.00029	BREAST - NOT OTHERWISE SPECIFIED	BRCA-NOS
FOXA1	ecDNA	2	5	2	4.2	42.26	38.72	42.26	0.78	0.91	0.0053	BREAST - NOT OTHERWISE SPECIFIED	BRCA-NOS
TP53	No amplification	0	66	10	91.39	184.04	143.89	184.04	0	0	0	BREAST - NOT OTHERWISE SPECIFIED	BRCA-NOS
PIK3CA	No amplification	0	163	0	106.46	0	40.67	0	0	0.89	0	BREAST - NOT OTHERWISE SPECIFIED	BRCA-NOS
PTEN	No amplification	0	13	7	21.91	150.32	107.9	150.32	1.5e-06	5.6e-13	0	BREAST - NOT OTHERWISE SPECIFIED	BRCA-NOS
CBFB	No amplification	0	8	7	22.51	237.48	149.35	237.48	0.00041	0	0	BREAST - NOT OTHERWISE SPECIFIED	BRCA-NOS
CDH1	No amplification	2	7	24	3.29	178.9	129.3	178.9	0.79	0	0	BREAST - NOT OTHERWISE SPECIFIED	BRCA-NOS
FOXA1	No amplification	2	20	0	15.3	0	159.66	0	4.1e-08	0.89	0	BREAST - NOT OTHERWISE SPECIFIED	BRCA-NOS
MAP3K1	No amplification	2	11	9	3.79	32.04	76.7	32.04	0.79	5.5e-07	0	BREAST - NOT OTHERWISE SPECIFIED	BRCA-NOS
GATA3	No amplification	3	9	0	6.88	0	194.88	0	0.15	0.89	0	BREAST - NOT OTHERWISE SPECIFIED	BRCA-NOS
TBX3	No amplification	2	8	2	4.07	18.24	136.95	18.24	0.79	0.89	0	BREAST - NOT OTHERWISE SPECIFIED	BRCA-NOS
ARID1A	No amplification	1	7	12	2.18	43.45	10.92	43.45	0.79	2.2e-10	5.7e-12	BREAST - NOT OTHERWISE SPECIFIED	BRCA-NOS
MAP2K4	No amplification	0	8	4	13.36	66.49	48.56	66.49	0.012	0.00018	1.1e-11	BREAST - NOT OTHERWISE SPECIFIED	BRCA-NOS
KMT2C	No amplification	6	23	16	1.83	11.32	15.93	11.32	0.79	1.1e-06	1.5e-11	BREAST - NOT OTHERWISE SPECIFIED	BRCA-NOS
RUNX1	No amplification	1	7	2	7.02	22.67	78.64	22.67	0.42	0.89	5.7e-11	BREAST - NOT OTHERWISE SPECIFIED	BRCA-NOS
AKT1	No amplification	1	24	0	23.86	0	0	0	2.2e-12	0.89	1.6e-10	BREAST - NOT OTHERWISE SPECIFIED	BRCA-NOS
PIK3R1	No amplification	0	2	1	1.85	7.48	41.93	7.48	0.79	0.89	5e-06	BREAST - NOT OTHERWISE SPECIFIED	BRCA-NOS
NCOR1	No amplification	1	2	3	0.5	9.69	18.77	9.69	0.79	0.79	8.6e-06	BREAST - NOT OTHERWISE SPECIFIED	BRCA-NOS
NF1	No amplification	0	3	5	0.91	20.01	9.18	20.01	0.96	0.00088	1e-05	BREAST - NOT OTHERWISE SPECIFIED	BRCA-NOS
RB1	No amplification	0	6	4	4.36	38.21	8.49	38.21	0.79	9.3e-06	1e-05	BREAST - NOT OTHERWISE SPECIFIED	BRCA-NOS
KRAS	No amplification	0	8	0	27.97	0	15.69	0	8.9e-05	0.89	0.00026	BREAST - NOT OTHERWISE SPECIFIED	BRCA-NOS
CDKN1B	No amplification	0	0	1	0	24.85	42.63	24.85	0.79	0.89	0.014	BREAST - NOT OTHERWISE SPECIFIED	BRCA-NOS
SETD2	No amplification	1	11	7	2.65	14.85	4.14	14.85	0.79	0.013	0.023	BREAST - NOT OTHERWISE SPECIFIED	BRCA-NOS
TP53	Chromosomal amplification	2	78	17	88.63	316.26	347.18	316.26	0	0	0	BREAST - NOT OTHERWISE SPECIFIED	BRCA-NOS
PIK3CA	Chromosomal amplification	1	156	0	106.17	0	15.98	0	0	0.91	0	BREAST - NOT OTHERWISE SPECIFIED	BRCA-NOS
CDH1	Chromosomal amplification	0	9	16	7.45	195.21	83.57	195.21	0.35	0	0	BREAST - NOT OTHERWISE SPECIFIED	BRCA-NOS
CBFB	Chromosomal amplification	2	7	4	16.86	101.59	131.5	101.59	0.0085	6.5e-05	0	BREAST - NOT OTHERWISE SPECIFIED	BRCA-NOS
GATA3	Chromosomal amplification	1	7	0	8.89	0	141.01	0	0.23	0.91	0	BREAST - NOT OTHERWISE SPECIFIED	BRCA-NOS
MAP3K1	Chromosomal amplification	5	7	3	1.77	7.94	64.41	7.94	0.8	0.91	0	BREAST - NOT OTHERWISE SPECIFIED	BRCA-NOS
PTEN	Chromosomal amplification	0	5	1	10.62	55.15	84.44	55.15	0.57	0.12	2.8e-13	BREAST - NOT OTHERWISE SPECIFIED	BRCA-NOS
FOXA1	Chromosomal amplification	1	21	0	21.89	0	24.18	0	3.1e-09	0.91	2.7e-10	BREAST - NOT OTHERWISE SPECIFIED	BRCA-NOS
TBX3	Chromosomal amplification	1	2	5	1.58	80.2	35.15	80.2	0.81	0.00021	1.4e-09	BREAST - NOT OTHERWISE SPECIFIED	BRCA-NOS
RB1	Chromosomal amplification	0	1	4	0.92	35.67	34.18	35.67	0.97	0.0019	3.1e-09	BREAST - NOT OTHERWISE SPECIFIED	BRCA-NOS
MAP2K4	Chromosomal amplification	1	10	1	16.05	26.56	42.3	26.56	0.00092	0.91	4.8e-09	BREAST - NOT OTHERWISE SPECIFIED	BRCA-NOS
ARID1A	Chromosomal amplification	1	7	6	2.6	32.27	11.86	32.27	0.8	0.00041	9.2e-07	BREAST - NOT OTHERWISE SPECIFIED	BRCA-NOS
KMT2C	Chromosomal amplification	3	20	7	2.52	8.72	11.71	8.72	0.8	0.14	4e-05	BREAST - NOT OTHERWISE SPECIFIED	BRCA-NOS
SPEN	Chromosomal amplification	0	7	7	2.11	26.26	7.73	26.26	0.8	0.0021	7.4e-05	BREAST - NOT OTHERWISE SPECIFIED	BRCA-NOS
AKT1	Chromosomal amplification	0	15	0	22.19	0	0	0	2.1e-06	0.91	7.4e-05	BREAST - NOT OTHERWISE SPECIFIED	BRCA-NOS
CDKN2A	Chromosomal amplification	0	1	2	3.04	128.19	58.47	128.19	0.8	0.18	0.0007	BREAST - NOT OTHERWISE SPECIFIED	BRCA-NOS
CDKN1B	Chromosomal amplification	0	0	0	0	0	56.39	0	0.8	0.91	0.0078	BREAST - NOT OTHERWISE SPECIFIED	BRCA-NOS
KRAS	No amplification	0	6	0	1054.88	0	0	0	7.8e-11	0.99	2.5e-08	CHOLANGIOCARCINOMA	CHOL
TP53	No amplification	0	5	0	259.39	0	396.38	0	5.7e-06	0.99	3e-06	CHOLANGIOCARCINOMA	CHOL
BAP1	No amplification	0	0	1	0	708.83	641.81	708.83	0.96	0.99	1.3e-05	CHOLANGIOCARCINOMA	CHOL
COL2A1	No amplification	0	3	1	71.32	185.68	1111.79	185.68	0.43	0.99	1.7e-05	CHORDOMA	CHO
TP53	ecDNA	6	318	66	51.49	167.96	64.5	167.96	0	0	0	COLORECTAL	COLORECTAL
FBXW7	ecDNA	1	52	15	13.59	29.79	8.89	29.79	0	1.8e-12	0	COLORECTAL	COLORECTAL
BRAF	ecDNA	2	83	3	14.84	4.64	1.89	4.64	0	0.82	0	COLORECTAL	COLORECTAL
NRAS	ecDNA	0	32	1	32.05	7.76	4.87	7.76	0	0.82	0	COLORECTAL	COLORECTAL
KRAS	ecDNA	2	204	0	164.84	0	2.58	0	0	0.82	0	COLORECTAL	COLORECTAL
PIK3CA	ecDNA	3	111	1	15.85	0.77	2.51	0.77	0	0.85	0	COLORECTAL	COLORECTAL
SMAD4	ecDNA	4	48	7	10.15	16.99	7.59	16.99	3.2e-13	0.00057	0	COLORECTAL	COLORECTAL
B2M	ecDNA	0	7	5	12.59	182.97	19.42	182.97	0.018	5.6e-13	0	COLORECTAL	COLORECTAL
TCF7L2	ecDNA	3	19	14	3.08	34.69	10.74	34.69	0.5	0	0	COLORECTAL	COLORECTAL
APC	ecDNA	9	44	346	1.91	129.27	37.11	129.27	0.76	0	0	COLORECTAL	COLORECTAL
ARID1A	ecDNA	8	20	17	1.18	17.87	6.66	17.87	0.97	1.8e-10	1.9e-13	COLORECTAL	COLORECTAL
PTEN	ecDNA	2	15	4	5.82	17.19	18.37	17.19	0.018	0.0096	6.4e-11	COLORECTAL	COLORECTAL
AMER1	ecDNA	3	9	16	0.98	18.88	3.12	18.88	1	6.2e-09	2.1e-09	COLORECTAL	COLORECTAL
HLA-A	ecDNA	2	11	5	3.73	44.19	9.5	44.19	0.54	5.8e-06	1.6e-08	COLORECTAL	COLORECTAL
RNF43	ecDNA	3	12	5	1.57	11.41	9.99	11.41	0.89	0.0087	2.5e-06	COLORECTAL	COLORECTAL
ACVR2A	ecDNA	3	14	3	3.34	9.48	7.33	9.48	0.54	0.35	0.00096	COLORECTAL	COLORECTAL
CASP8	ecDNA	1	12	4	4.1	10.65	7.33	10.65	0.48	0.56	0.0023	COLORECTAL	COLORECTAL
ATM	ecDNA	7	37	9	1.85	6.18	1.53	6.18	0.81	0.00098	0.0074	COLORECTAL	COLORECTAL
BCL9L	ecDNA	14	21	5	1.21	5.75	5.98	5.75	0.95	0.82	0.018	COLORECTAL	COLORECTAL
ARID2	ecDNA	3	16	9	1.57	10.16	0.83	10.16	0.87	0.0031	0.041	COLORECTAL	COLORECTAL
TP53	No amplification	7	215	31	16.18	40.69	23.07	40.69	0	0	0	COLORECTAL	COLORECTAL
FBXW7	No amplification	3	106	25	11.5	19.9	2.93	19.9	0	0	0	COLORECTAL	COLORECTAL
PIK3CA	No amplification	10	195	1	9.81	0.28	1.06	0.28	0	0.82	0	COLORECTAL	COLORECTAL
KRAS	No amplification	2	234	0	84.83	0	1.09	0	0	0.82	0	COLORECTAL	COLORECTAL
BRAF	No amplification	4	128	1	10.48	0.54	1.32	0.54	0	0.82	0	COLORECTAL	COLORECTAL
PTEN	No amplification	0	41	18	8.89	38.89	11.94	38.89	5.9e-10	0	0	COLORECTAL	COLORECTAL
APC	No amplification	13	80	324	1.99	73.63	11.97	73.63	0.3	0	0	COLORECTAL	COLORECTAL
AMER1	No amplification	10	26	26	1.03	12.74	3.15	12.74	1	1.9e-12	0	COLORECTAL	COLORECTAL
B2M	No amplification	1	13	3	8.11	62.64	23.86	62.64	0.0012	2.2e-08	0	COLORECTAL	COLORECTAL
RNF43	No amplification	6	35	11	1.97	11.67	8.68	11.67	0.56	6.1e-08	1.7e-13	COLORECTAL	COLORECTAL
SMAD4	No amplification	7	58	13	5	11.79	4.72	11.79	1e-07	5.5e-06	2.4e-12	COLORECTAL	COLORECTAL
ACVR1B	No amplification	2	47	13	4.81	16.22	2.72	16.22	2.9e-05	1.5e-07	7.2e-10	COLORECTAL	COLORECTAL
HLA-A	No amplification	9	46	3	4.19	11.12	7.19	11.12	2.3e-05	0.029	8.3e-10	COLORECTAL	COLORECTAL
ARID1A	No amplification	25	49	15	1	6.9	5.04	6.9	1	4.4e-06	1.9e-09	COLORECTAL	COLORECTAL
TCF7L2	No amplification	9	42	10	2.59	9.83	5.41	9.83	0.12	5e-06	1.1e-08	COLORECTAL	COLORECTAL
NRAS	No amplification	5	30	0	8.4	0	0	0	6.4e-09	0.82	1.8e-07	COLORECTAL	COLORECTAL
PIK3R1	No amplification	6	22	13	1.8	8.83	4.67	8.83	0.75	5.5e-06	3.3e-07	COLORECTAL	COLORECTAL
SMAD2	No amplification	2	28	14	3.52	12.75	2.91	12.75	0.052	9.1e-07	3.7e-07	COLORECTAL	COLORECTAL
BCL9L	No amplification	28	61	12	1.37	7.14	4.48	7.14	0.82	5.7e-05	8.6e-07	COLORECTAL	COLORECTAL
CASP8	No amplification	4	21	8	2.63	9.48	6.03	9.48	0.37	0.0041	8.6e-06	COLORECTAL	COLORECTAL
MLH1	No amplification	6	23	4	1.68	6.16	4.75	6.16	0.8	0.033	0.0011	COLORECTAL	COLORECTAL
MSH2	No amplification	12	8	7	0.41	5.09	1.39	5.09	0.59	0.048	0.0036	COLORECTAL	COLORECTAL
ACVR2A	No amplification	4	20	4	2.33	7.67	3.61	7.67	0.53	0.036	0.0054	COLORECTAL	COLORECTAL
ATM	No amplification	15	59	18	1.37	3.81	1.65	3.81	0.87	0.006	0.023	COLORECTAL	COLORECTAL
TP53	Chromosomal amplification	17	703	150	25.32	84.17	62.17	84.17	0	0	0	COLORECTAL	COLORECTAL
FBXW7	Chromosomal amplification	7	164	52	10.07	22.01	5.65	22.01	0	0	0	COLORECTAL	COLORECTAL
SMAD4	Chromosomal amplification	12	130	23	6.38	14.33	6.86	14.33	0	0	0	COLORECTAL	COLORECTAL
NRAS	Chromosomal amplification	1	65	2	18.08	4.35	0	4.35	0	0.83	0	COLORECTAL	COLORECTAL
PIK3CA	Chromosomal amplification	8	332	5	13.86	1.34	2.11	1.34	0	0.84	0	COLORECTAL	COLORECTAL
KRAS	Chromosomal amplification	6	577	1	104.37	1.57	1.79	1.57	0	0.88	0	COLORECTAL	COLORECTAL
BRAF	Chromosomal amplification	10	226	3	10.24	0.87	1.78	0.87	0	0.93	0	COLORECTAL	COLORECTAL
PTEN	Chromosomal amplification	6	51	24	4.95	25.1	13.53	25.1	3.5e-06	0	0	COLORECTAL	COLORECTAL
B2M	Chromosomal amplification	2	17	13	7.01	90.5	24.3	90.5	0.00066	0	0	COLORECTAL	COLORECTAL
HLA-A	Chromosomal amplification	12	49	15	3.05	24.7	8.48	24.7	0.0056	0	0	COLORECTAL	COLORECTAL
TCF7L2	Chromosomal amplification	21	63	19	2.01	11.8	10.45	11.8	0.2	0	0	COLORECTAL	COLORECTAL
APC	Chromosomal amplification	28	133	916	1.65	97.31	26.18	97.31	0.34	0	0	COLORECTAL	COLORECTAL
AMER1	Chromosomal amplification	7	37	53	1.43	22.4	2.8	22.4	0.88	0	0	COLORECTAL	COLORECTAL
ARID1A	Chromosomal amplification	35	75	45	1.09	12.79	6.35	12.79	0.97	0	0	COLORECTAL	COLORECTAL
RNF43	Chromosomal amplification	9	30	30	1.14	16.21	12.34	16.21	0.97	0	0	COLORECTAL	COLORECTAL
PIK3R1	Chromosomal amplification	8	34	24	1.9	9.59	6.59	9.59	0.59	5.1e-10	1.2e-13	COLORECTAL	COLORECTAL
ACVR2A	Chromosomal amplification	10	35	14	2.03	10.52	4.33	10.52	0.47	1.4e-09	3.7e-10	COLORECTAL	COLORECTAL
CASP8	Chromosomal amplification	6	47	6	3.84	6.44	6.9	6.44	0.00091	0.022	2.3e-08	COLORECTAL	COLORECTAL
ATM	Chromosomal amplification	18	136	35	2.36	5.24	2.12	5.24	0.0067	9.9e-09	3.1e-08	COLORECTAL	COLORECTAL
BCL9L	Chromosomal amplification	37	84	16	1.32	5.78	5.18	5.78	0.81	5.3e-05	4.7e-08	COLORECTAL	COLORECTAL
ACVR1B	Chromosomal amplification	5	62	12	4.29	10.49	1.7	10.49	4.5e-05	1.4e-05	2.8e-07	COLORECTAL	COLORECTAL
CTNNB1	Chromosomal amplification	8	106	4	4.21	3.1	0.99	3.1	4e-07	0.73	9.6e-06	COLORECTAL	COLORECTAL
SMAD2	Chromosomal amplification	4	26	16	2.14	9.68	2.44	9.68	0.56	2.1e-06	1.2e-05	COLORECTAL	COLORECTAL
MAP3K1	Chromosomal amplification	14	58	16	1.65	7.49	1.35	7.49	0.63	1.8e-06	3.7e-05	COLORECTAL	COLORECTAL
MAP2K4	Chromosomal amplification	2	33	3	3.79	6.87	4.48	6.87	0.022	0.13	0.0002	COLORECTAL	COLORECTAL
FUS	Chromosomal amplification	55	13	1	0.23	0.27	0.73	0.27	4.3e-05	0.83	0.00045	COLORECTAL	COLORECTAL
BCL9	Chromosomal amplification	17	59	13	1.41	4.97	3.52	4.97	0.83	0.014	0.0012	COLORECTAL	COLORECTAL
RUNX1	Chromosomal amplification	6	28	5	1.95	9.43	4.09	9.43	0.61	0.021	0.0022	COLORECTAL	COLORECTAL
ERBB3	Chromosomal amplification	6	87	2	3.56	1.4	0.67	1.4	0.00031	0.85	0.003	COLORECTAL	COLORECTAL
ARID2	Chromosomal amplification	18	54	17	1.25	4.54	2	4.54	0.93	0.0021	0.0041	COLORECTAL	COLORECTAL
RPL22	Chromosomal amplification	4	7	0	1.82	0	11.57	0	0.88	0.83	0.0047	COLORECTAL	COLORECTAL
SMAD3	Chromosomal amplification	9	36	6	2.4	6.63	3.4	6.63	0.23	0.11	0.0062	COLORECTAL	COLORECTAL
AXIN2	Chromosomal amplification	15	32	7	0.98	3.92	4.54	3.92	1	0.56	0.0063	COLORECTAL	COLORECTAL
TCF12	Chromosomal amplification	4	22	9	1.45	5.83	3.43	5.83	0.9	0.032	0.0069	COLORECTAL	COLORECTAL
CDKN2A	Chromosomal amplification	9	19	7	1.13	13.22	1.55	13.22	0.98	0.0027	0.022	COLORECTAL	COLORECTAL
ATIC	Chromosomal amplification	10	22	5	1.19	6.5	1.49	6.5	0.96	0.0039	0.022	COLORECTAL	COLORECTAL
PPM1D	Chromosomal amplification	9	12	8	0.67	4.94	2.47	4.94	0.9	0.15	0.031	COLORECTAL	COLORECTAL
TCF3	Chromosomal amplification	21	36	7	1.09	4.99	2.84	4.99	0.98	0.059	0.034	COLORECTAL	COLORECTAL
ARID1B	Chromosomal amplification	37	80	13	1.22	4.19	1.51	4.19	0.9	0.0083	0.035	COLORECTAL	COLORECTAL
JUN	Chromosomal amplification	2	5	2	0.63	11.57	4.36	11.57	0.94	0.73	0.044	COLORECTAL	COLORECTAL
TGFBR2	Chromosomal amplification	12	54	3	2.5	2.14	2.84	2.14	0.063	0.83	0.046	COLORECTAL	COLORECTAL
PTEN	ecDNA	0	18	11	60.56	353.5	753.36	353.5	0	0	0	GLIOBLASTOMA	GBM
TP53	ecDNA	1	27	5	45.2	144.55	172.39	144.55	0	6.7e-12	0	GLIOBLASTOMA	GBM
EGFR	ecDNA	7	52	1	19.24	6.46	16.91	6.46	0	0.93	0	GLIOBLASTOMA	GBM
PIK3CA	ecDNA	0	22	0	26.3	0	0	0	0	0.93	4.1e-11	GLIOBLASTOMA	GBM
RB1	ecDNA	0	1	1	1.37	7.17	113.24	7.17	0.86	0.93	0.00025	GLIOBLASTOMA	GBM
PIK3R1	ecDNA	0	4	2	6.51	29.95	42.78	29.95	0.77	0.65	0.0043	GLIOBLASTOMA	GBM
MSH6	ecDNA	0	5	3	4.31	37.81	12.29	37.81	0.77	0.045	0.024	GLIOBLASTOMA	GBM
PDGFRA	ecDNA	1	15	0	9.04	0	0	0	0.00053	0.93	0.024	GLIOBLASTOMA	GBM
PTEN	No amplification	0	14	9	117.32	968.42	822.82	968.42	0	0	0	GLIOBLASTOMA	GBM
TP53	No amplification	3	42	3	145.57	278.39	562.47	278.39	0	1.5e-12	0	GLIOBLASTOMA	GBM
IDH1	No amplification	0	20	0	154.42	0	0	0	0	0.97	0	GLIOBLASTOMA	GBM
NF1	No amplification	1	7	8	7.45	89.26	136.56	89.26	0.76	7.8e-12	0	GLIOBLASTOMA	GBM
RB1	No amplification	1	1	6	2.58	138.34	328.01	138.34	0.83	1.5e-12	0	GLIOBLASTOMA	GBM
ATRX	No amplification	0	3	3	3.83	61.06	77.78	61.06	0.83	5.8e-05	2.2e-12	GLIOBLASTOMA	GBM
PTPN11	No amplification	0	10	0	51.8	0	0	0	4.6e-08	0.97	5.1e-06	GLIOBLASTOMA	GBM
PIK3R1	No amplification	0	5	0	24.13	0	75.58	0	0.047	0.97	0.0015	GLIOBLASTOMA	GBM
PIK3CA	No amplification	0	9	0	27.57	0	0	0	4.8e-05	0.97	0.0031	GLIOBLASTOMA	GBM
TP53	Chromosomal amplification	0	17	1	650.91	1295.59	841.14	1295.59	0	0.00053	0	GLIOBLASTOMA	GBM
PTEN	Chromosomal amplification	1	5	0	122.1	0	244.48	0	0.00018	0.99	2.9e-08	GLIOBLASTOMA	GBM
IDH1	Chromosomal amplification	0	8	0	487.72	0	0	0	5.8e-10	0.99	1.1e-07	GLIOBLASTOMA	GBM
NF1	Chromosomal amplification	2	2	2	4.59	71.54	46.17	71.54	0.94	0.023	0.00018	GLIOBLASTOMA	GBM
PIK3R1	Chromosomal amplification	0	0	1	0	187.87	153.17	187.87	0.94	0.99	0.00048	GLIOBLASTOMA	GBM
PIK3CA	Chromosomal amplification	0	6	0	134.07	0	0	0	0.00018	0.99	0.014	GLIOBLASTOMA	GBM
EGFR	Chromosomal amplification	1	6	0	33.88	0	67.1	0	0.018	0.99	0.017	GLIOBLASTOMA	GBM
ATRX	Chromosomal amplification	2	0	1	0	33.61	64.92	33.61	0.94	0.99	0.035	GLIOBLASTOMA	GBM
LZTR1	Chromosomal amplification	0	0	0	0	285.92	219.34	285.92	0.94	0.99	0.046	GLIOBLASTOMA	GBM
PTEN	ecDNA	0	7	1	121.51	128.78	620.31	128.78	1.1e-07	0.98	0	ADULT GLIOMA - NOT OTHERWISE SPECIFED	GLIOMA-NOS
EGFR	ecDNA	3	14	0	39.51	0	0	0	1.9e-10	0.98	2.6e-08	ADULT GLIOMA - NOT OTHERWISE SPECIFED	GLIOMA-NOS
TP53	ecDNA	0	3	0	41.69	137.89	636.05	137.89	0.27	0.98	6.5e-08	ADULT GLIOMA - NOT OTHERWISE SPECIFED	GLIOMA-NOS
TP53	No amplification	0	13	0	128.91	94.48	280.63	94.48	0	0.97	0	ADULT GLIOMA - NOT OTHERWISE SPECIFED	GLIOMA-NOS
IDH1	No amplification	0	19	0	167.14	0	0	0	0	0.97	0	ADULT GLIOMA - NOT OTHERWISE SPECIFED	GLIOMA-NOS
NF2	No amplification	0	0	8	0	417.76	826.97	417.76	0.83	0	0	ADULT GLIOMA - NOT OTHERWISE SPECIFED	GLIOMA-NOS
TRAF7	No amplification	0	11	0	59.46	82.31	0	82.31	3.4e-09	0.66	9.8e-09	ADULT GLIOMA - NOT OTHERWISE SPECIFED	GLIOMA-NOS
NF1	No amplification	1	7	3	8.9	29.55	86.51	29.55	0.36	0.63	8.3e-08	ADULT GLIOMA - NOT OTHERWISE SPECIFED	GLIOMA-NOS
ATRX	No amplification	0	3	1	4.58	42.48	130.76	42.48	0.83	0.36	6.4e-07	ADULT GLIOMA - NOT OTHERWISE SPECIFED	GLIOMA-NOS
CIC	No amplification	1	4	2	5.35	61.09	86.84	61.09	0.83	0.96	0.00014	ADULT GLIOMA - NOT OTHERWISE SPECIFED	GLIOMA-NOS
PIK3CA	No amplification	0	8	0	32.04	0	29.68	0	0.00011	0.97	0.00022	ADULT GLIOMA - NOT OTHERWISE SPECIFED	GLIOMA-NOS
PTEN	No amplification	0	2	1	21.81	262.49	0	262.49	0.83	0.004	0.0038	ADULT GLIOMA - NOT OTHERWISE SPECIFED	GLIOMA-NOS
FUBP1	No amplification	1	0	0	0	71.2	57.79	71.2	0.83	0.76	0.045	ADULT GLIOMA - NOT OTHERWISE SPECIFED	GLIOMA-NOS
TP53	Chromosomal amplification	0	7	3	88.87	405.74	0	405.74	2e-06	0.00097	3.6e-09	ADULT GLIOMA - NOT OTHERWISE SPECIFED	GLIOMA-NOS
PTEN	Chromosomal amplification	0	3	2	86.08	793.94	0	793.94	0.058	1.3e-06	4.9e-08	ADULT GLIOMA - NOT OTHERWISE SPECIFED	GLIOMA-NOS
TP53	ecDNA	0	29	16	140.7	913.08	861.33	913.08	0	0	0	HER2+ BREAST CANCER	HER2+ BRCA
PIK3CA	ecDNA	0	23	0	54.74	0	18.72	0	0	0.96	0	HER2+ BREAST CANCER	HER2+ BRCA
IKZF3	ecDNA	1	12	2	32.73	86.77	0	86.77	3.4e-07	0.075	1.7e-07	HER2+ BREAST CANCER	HER2+ BRCA
ARID1A	ecDNA	0	0	4	0	55.27	22.73	55.27	0.8	0.054	0.00084	HER2+ BREAST CANCER	HER2+ BRCA
TBX3	ecDNA	0	2	0	5.13	0	126.31	0	0.8	0.96	0.0017	HER2+ BREAST CANCER	HER2+ BRCA
RARA	ecDNA	0	6	0	27.67	0	42.73	0	0.0069	0.96	0.0021	HER2+ BREAST CANCER	HER2+ BRCA
GATA3	ecDNA	0	1	0	4.5	0	178.1	0	0.8	0.96	0.0062	HER2+ BREAST CANCER	HER2+ BRCA
NF1	ecDNA	2	3	4	1.65	23.8	21.6	23.8	0.8	0.075	0.0062	HER2+ BREAST CANCER	HER2+ BRCA
MAP3K1	ecDNA	0	0	1	0	16.53	58.1	16.53	0.8	0.96	0.01	HER2+ BREAST CANCER	HER2+ BRCA
TP53	No amplification	1	1	2	16.53	601.37	459.67	601.37	0.92	4.4e-06	4.6e-09	HER2+ BREAST CANCER	HER2+ BRCA
NF1	No amplification	0	0	2	0	110.24	63.77	110.24	0.92	0.071	0.0024	HER2+ BREAST CANCER	HER2+ BRCA
PIK3CA	No amplification	0	7	0	64.02	0	0	0	5.3e-05	0.98	0.0024	HER2+ BREAST CANCER	HER2+ BRCA
TP53	Chromosomal amplification	0	30	8	149.02	465.33	396.98	465.33	0	0	0	HER2+ BREAST CANCER	HER2+ BRCA
PIK3CA	Chromosomal amplification	1	25	0	46.7	0	50.53	0	0	0.96	0	HER2+ BREAST CANCER	HER2+ BRCA
CDH1	Chromosomal amplification	0	0	3	0	105.55	173.82	105.55	0.79	0.0026	6.6e-10	HER2+ BREAST CANCER	HER2+ BRCA
TBX3	Chromosomal amplification	0	3	0	9.52	0	353.7	0	0.79	0.96	4.1e-07	HER2+ BREAST CANCER	HER2+ BRCA
MAP3K1	Chromosomal amplification	0	1	1	1.56	13.95	100.68	13.95	0.79	0.96	8.7e-07	HER2+ BREAST CANCER	HER2+ BRCA
GATA3	Chromosomal amplification	1	1	0	4.27	0	287.75	0	0.79	0.96	0.00037	HER2+ BREAST CANCER	HER2+ BRCA
RUNX1	Chromosomal amplification	0	0	0	0	0	205.16	0	0.79	0.96	0.0017	HER2+ BREAST CANCER	HER2+ BRCA
CBFB	Chromosomal amplification	0	3	0	30.55	0	232.07	0	0.47	0.96	0.003	HER2+ BREAST CANCER	HER2+ BRCA
TP53	ecDNA	0	10	0	284	288.07	1034.4	288.07	0	0.99	0	HPB	HPB
APC	ecDNA	0	0	6	0	289.04	166.68	289.04	0.93	2.3e-07	0	HPB	HPB
KRAS	ecDNA	0	4	0	351.21	0	0	0	4e-05	0.99	0.004	HPB	HPB
TP53	No amplification	0	22	5	56.24	234.88	78.51	234.88	0	6.7e-12	0	HPB	HPB
KRAS	No amplification	0	24	0	268.48	0	23.86	0	0	0.96	0	HPB	HPB
APC	No amplification	2	2	22	1.11	123.2	17.79	123.2	0.91	0	0	HPB	HPB
SMAD4	No amplification	0	4	1	13.07	32.46	31.56	32.46	0.7	0.96	0.0017	HPB	HPB
FBXW7	No amplification	1	7	2	19.17	37.37	0	37.37	0.003	0.96	0.0046	HPB	HPB
PIK3CA	No amplification	0	9	0	16.85	0	0	0	0.00072	0.96	0.03	HPB	HPB
CDKN2A	No amplification	0	2	2	7.9	223.48	21.84	223.48	0.79	0.23	0.034	HPB	HPB
TP53	Chromosomal amplification	0	21	6	215.88	889.12	393.07	889.12	0	0	0	HPB	HPB
KRAS	Chromosomal amplification	0	20	0	814.15	0	0	0	0	0.98	0	HPB	HPB
APC	Chromosomal amplification	0	1	28	2.21	600.11	157.73	600.11	0.88	0	0	HPB	HPB
SMAD4	Chromosomal amplification	0	5	3	64.74	374.33	0	374.33	0.0032	0.0018	1.2e-05	HPB	HPB
CTNNB1	Chromosomal amplification	0	6	0	52.18	85.09	0	85.09	0.0019	0.98	0.015	HPB	HPB
PIK3CA	Chromosomal amplification	0	4	2	25.41	76.79	27.25	76.79	0.41	0.91	0.023	HPB	HPB
PTEN	Chromosomal amplification	0	1	0	15.17	237.04	76.05	237.04	0.88	0.21	0.044	HPB	HPB
VHL	ecDNA	0	5	0	334.71	0	950.09	0	8.6e-08	0.99	6.5e-11	CLEAR CELL RENAL CARCINOMA	KIRC
VHL	No amplification	13	174	52	65.91	327.7	1522.87	327.7	0	0	0	CLEAR CELL RENAL CARCINOMA	KIRC
BAP1	No amplification	2	20	11	10.13	76.44	75.74	76.44	0.00035	0	0	CLEAR CELL RENAL CARCINOMA	KIRC
PBRM1	No amplification	9	45	82	4.56	92.48	162.65	92.48	0.0005	0	0	CLEAR CELL RENAL CARCINOMA	KIRC
SETD2	No amplification	4	24	38	3.28	56.83	30.57	56.83	0.81	0	0	CLEAR CELL RENAL CARCINOMA	KIRC
PTEN	No amplification	0	13	6	20.36	75.42	50.33	75.42	0.00024	4.8e-05	0	CLEAR CELL RENAL CARCINOMA	KIRC
KDM5C	No amplification	2	23	5	6.6	19.12	26.8	19.12	0.021	0.006	0	CLEAR CELL RENAL CARCINOMA	KIRC
ARID1A	No amplification	3	7	9	1.26	22.15	7.99	22.15	0.88	4.1e-05	1.9e-08	CLEAR CELL RENAL CARCINOMA	KIRC
TP53	No amplification	1	16	1	16.72	19.2	10.34	19.2	4.6e-05	0.89	1.4e-05	CLEAR CELL RENAL CARCINOMA	KIRC
TSC1	No amplification	1	10	4	4.18	31.7	6.59	31.7	0.81	0.00012	2.9e-05	CLEAR CELL RENAL CARCINOMA	KIRC
ARID2	No amplification	2	2	4	0.49	9.33	10.3	9.33	0.81	0.89	0.0002	CLEAR CELL RENAL CARCINOMA	KIRC
TET2	No amplification	3	8	6	1.29	12.22	7.42	12.22	0.86	0.036	0.00036	CLEAR CELL RENAL CARCINOMA	KIRC
MTOR	No amplification	2	38	0	7.71	0	1.31	0	0.00035	0.89	0.00083	CLEAR CELL RENAL CARCINOMA	KIRC
RPL22	No amplification	2	6	0	14.64	0	32.71	0	0.076	0.89	0.0011	CLEAR CELL RENAL CARCINOMA	KIRC
VHL	Chromosomal amplification	3	44	13	115.35	486.88	1749.71	486.88	0	0	0	CLEAR CELL RENAL CARCINOMA	KIRC
PBRM1	Chromosomal amplification	4	8	10	2.72	40.41	194.12	40.41	0.77	5e-09	0	CLEAR CELL RENAL CARCINOMA	KIRC
BAP1	Chromosomal amplification	0	7	5	16.85	120.89	75.66	120.89	0.18	0.00016	1.5e-12	CLEAR CELL RENAL CARCINOMA	KIRC
SETD2	Chromosomal amplification	0	10	6	7.57	44.58	19.19	44.58	0.52	0.0012	4e-07	CLEAR CELL RENAL CARCINOMA	KIRC
PTEN	Chromosomal amplification	0	4	2	21.73	133.07	35.98	133.07	0.33	0.0093	0.00017	CLEAR CELL RENAL CARCINOMA	KIRC
KDM5C	Chromosomal amplification	1	4	3	4.87	34.54	25.91	34.54	0.77	0.3	0.00027	CLEAR CELL RENAL CARCINOMA	KIRC
HSP90AB1	Chromosomal amplification	1	0	3	0	108.43	15.88	108.43	0.77	0.0057	0.0014	CLEAR CELL RENAL CARCINOMA	KIRC
TP53	Chromosomal amplification	0	6	0	28.36	42.94	21.33	42.94	0.057	0.95	0.026	CLEAR CELL RENAL CARCINOMA	KIRC
CTNNB1	No amplification	0	5	0	207.31	0	0	0	0.00054	0.99	0.031	LIVER HEPATOCELLULAR CARCINOMA	LIHC
TP53	ecDNA	0	3	0	83.75	0	1334.15	0	0.27	0.99	8e-05	LEIOMYOSARCOMA	LMS
TP53	No amplification	1	25	6	633.29	1739.18	1116.71	1739.18	0	8.3e-11	0	LEIOMYOSARCOMA	LMS
RB1	No amplification	1	1	1	11.08	283.51	193.93	283.51	0.9	0.0027	1.1e-05	LEIOMYOSARCOMA	LMS
ATRX	No amplification	0	2	2	7.76	67.35	75.42	67.35	0.9	0.74	0.022	LEIOMYOSARCOMA	LMS
TP53	Chromosomal amplification	0	18	2	248.4	652.1	940.66	652.1	1.7e-10	6.1e-06	0	LEIOMYOSARCOMA	LMS
RB1	Chromosomal amplification	1	3	4	29.35	446.73	369.61	446.73	0.88	6.1e-06	0	LEIOMYOSARCOMA	LMS
ATRX	Chromosomal amplification	0	2	2	5.46	48.08	204.84	48.08	0.88	0.97	5.7e-06	LEIOMYOSARCOMA	LMS
PIK3CA	No amplification	0	7	0	158.81	0	0	0	0.00012	0.99	0.015	LIPOSARCOMA	LPS
PTEN	No amplification	0	1	1	77.43	689.14	170.97	689.14	0.95	0.99	0.019	LIPOSARCOMA	LPS
TP53	ecDNA	1	21	4	75.57	178	198.3	178	0	2.5e-07	0	LUNG ADENOCARCINOMA	LUAD
KRAS	ecDNA	0	13	0	147.3	0	0	0	0	0.94	0	LUNG ADENOCARCINOMA	LUAD
STK11	ecDNA	0	2	2	10.57	342.58	94.06	342.58	0.78	3.5e-10	4.5e-12	LUNG ADENOCARCINOMA	LUAD
EGFR	ecDNA	0	7	0	8.94	0	66.29	0	0.73	0.94	3.2e-05	LUNG ADENOCARCINOMA	LUAD
RBM10	ecDNA	0	3	4	5.33	89.93	0	89.93	0.78	1.4e-06	0.0001	LUNG ADENOCARCINOMA	LUAD
CDKN2A	ecDNA	0	3	2	13.57	196.04	0	196.04	0.78	0.0046	0.02	LUNG ADENOCARCINOMA	LUAD
RB1	ecDNA	0	1	3	2.48	69.6	0	69.6	0.78	0.00071	0.041	LUNG ADENOCARCINOMA	LUAD
TP53	No amplification	8	121	32	24.18	71.93	164.8	71.93	0	0	0	LUNG ADENOCARCINOMA	LUAD
KRAS	No amplification	5	203	0	130.19	0	12.58	0	0	0.82	0	LUNG ADENOCARCINOMA	LUAD
STK11	No amplification	2	17	19	11.18	165.48	151.56	165.48	0.00029	0	0	LUNG ADENOCARCINOMA	LUAD
RBM10	No amplification	4	12	36	1.87	52.13	13.62	52.13	0.87	0	0	LUNG ADENOCARCINOMA	LUAD
NF1	No amplification	4	16	15	1.4	19.09	11.59	19.09	0.9	0	0	LUNG ADENOCARCINOMA	LUAD
KEAP1	No amplification	2	30	9	12.38	47.38	35.68	47.38	4.8e-07	4.5e-08	0	LUNG ADENOCARCINOMA	LUAD
EGFR	No amplification	3	44	1	6.3	2.09	29.5	2.09	0.00047	0.82	0	LUNG ADENOCARCINOMA	LUAD
CDKN2A	No amplification	0	6	6	4.62	108.58	32.05	108.58	0.87	2.3e-10	1.5e-12	LUNG ADENOCARCINOMA	LUAD
NKX2-1	No amplification	4	3	1	0.55	6.16	37.96	6.16	0.89	0.82	1.6e-08	LUNG ADENOCARCINOMA	LUAD
ARID2	No amplification	0	10	11	2.41	27.63	5.31	27.63	0.87	3.7e-07	1.4e-07	LUNG ADENOCARCINOMA	LUAD
RB1	No amplification	2	3	7	0.75	14.85	12.38	14.85	0.96	0.00057	4e-06	LUNG ADENOCARCINOMA	LUAD
B2M	No amplification	0	3	2	8.94	69.72	50.76	69.72	0.87	0.042	5.7e-05	LUNG ADENOCARCINOMA	LUAD
SETD2	No amplification	0	20	10	4.37	16.96	7.41	16.96	0.87	0.0025	0.00017	LUNG ADENOCARCINOMA	LUAD
MAX	No amplification	0	5	3	9.43	48.14	30.7	48.14	0.75	0.014	0.00029	LUNG ADENOCARCINOMA	LUAD
ARID1A	No amplification	4	11	5	1.23	6.16	12.29	6.16	0.95	0.82	0.00076	LUNG ADENOCARCINOMA	LUAD
POT1	No amplification	2	24	4	6.77	15.24	0	15.24	0.0095	0.0025	0.0014	LUNG ADENOCARCINOMA	LUAD
SMARCA4	No amplification	4	16	8	2.22	10.99	7.6	10.99	0.87	0.0044	0.0014	LUNG ADENOCARCINOMA	LUAD
BRAF	No amplification	2	34	2	8.72	3.23	0	3.23	7.7e-05	0.82	0.0016	LUNG ADENOCARCINOMA	LUAD
SMAD4	No amplification	1	6	3	2.89	17.84	13.57	17.84	0.87	0.09	0.012	LUNG ADENOCARCINOMA	LUAD
RPL5	No amplification	0	1	0	1.12	7.53	29.07	7.53	0.99	0.82	0.026	LUNG ADENOCARCINOMA	LUAD
PIK3CA	No amplification	1	25	0	6.97	0	2.57	0	0.018	0.82	0.026	LUNG ADENOCARCINOMA	LUAD
PTEN	No amplification	0	8	1	6.84	11.1	18.22	11.1	0.75	0.82	0.028	LUNG ADENOCARCINOMA	LUAD
CDKN2A	No amplification	0	8	0	6.56	24.51	18.92	24.51	0.77	0.82	0.046	LUNG ADENOCARCINOMA	LUAD
TP53	Chromosomal amplification	0	90	17	93.33	176.98	166.23	176.98	0	0	0	LUNG ADENOCARCINOMA	LUAD
KRAS	Chromosomal amplification	0	75	0	184.35	0	19.49	0	0	0.85	0	LUNG ADENOCARCINOMA	LUAD
STK11	Chromosomal amplification	4	12	8	7.82	101.18	111.63	101.18	0.036	0	0	LUNG ADENOCARCINOMA	LUAD
RBM10	Chromosomal amplification	2	10	12	3.13	33.79	33.27	33.79	0.83	1.4e-09	0	LUNG ADENOCARCINOMA	LUAD
EGFR	Chromosomal amplification	3	37	1	7.15	1.42	26.89	1.42	0.00027	0.85	2.2e-11	LUNG ADENOCARCINOMA	LUAD
CDKN2A	Chromosomal amplification	3	7	2	3.87	15.81	66.77	15.81	0.83	0.85	4.7e-05	LUNG ADENOCARCINOMA	LUAD
KEAP1	Chromosomal amplification	1	14	3	9.73	24.28	20.66	24.28	0.016	0.85	6e-05	LUNG ADENOCARCINOMA	LUAD
RB1	Chromosomal amplification	2	4	6	1.44	13.62	17.92	13.62	0.89	0.074	0.0013	LUNG ADENOCARCINOMA	LUAD
MAX	Chromosomal amplification	0	2	3	5.62	71.84	20.66	71.84	0.83	0.0094	0.011	LUNG ADENOCARCINOMA	LUAD
CDKN2A	Chromosomal amplification	1	4	0	3.58	0	63.03	0	0.83	0.85	0.013	LUNG ADENOCARCINOMA	LUAD
NF1	Chromosomal amplification	6	15	9	1.3	6.17	6.91	6.17	0.87	0.44	0.039	LUNG ADENOCARCINOMA	LUAD
ARID1A	Chromosomal amplification	3	3	3	0.5	7.45	9.52	7.45	0.83	0.85	0.04	LUNG ADENOCARCINOMA	LUAD
RPL22	Chromosomal amplification	0	0	1	0	25.51	66.35	25.51	0.86	0.85	0.045	LUNG ADENOCARCINOMA	LUAD
TP53	ecDNA	0	63	19	145.85	612.29	418.77	612.29	0	0	0	LUMINAL BREAST CANCER (ER+)	LUMINAL BRCA
PIK3CA	ecDNA	1	104	0	94.82	6.06	23.66	6.06	0	0.93	0	LUMINAL BREAST CANCER (ER+)	LUMINAL BRCA
CDH1	ecDNA	1	4	10	3.28	131.74	167.53	131.74	0.77	0	0	LUMINAL BREAST CANCER (ER+)	LUMINAL BRCA
GATA3	ecDNA	1	4	0	5.3	0	505.58	0	0.77	0.93	0	LUMINAL BREAST CANCER (ER+)	LUMINAL BRCA
PTEN	ecDNA	0	5	2	14.13	96.64	129.26	96.64	0.32	0.0019	3.7e-13	LUMINAL BREAST CANCER (ER+)	LUMINAL BRCA
ARID1A	ecDNA	2	6	8	2.53	39.1	19.63	39.1	0.77	1.7e-05	1.3e-08	LUMINAL BREAST CANCER (ER+)	LUMINAL BRCA
MAP3K1	ecDNA	0	3	3	2.49	24.6	48.56	24.6	0.77	0.93	3.4e-08	LUMINAL BREAST CANCER (ER+)	LUMINAL BRCA
RUNX1	ecDNA	1	1	1	1.52	18.69	115.8	18.69	0.81	0.93	5.5e-08	LUMINAL BREAST CANCER (ER+)	LUMINAL BRCA
CDKN2A	ecDNA	0	2	3	6.78	279.37	38.28	279.37	0.77	3.2e-05	1.9e-05	LUMINAL BREAST CANCER (ER+)	LUMINAL BRCA
FOXA1	ecDNA	0	8	0	12.18	0	67.8	0	0.089	0.93	1.9e-05	LUMINAL BREAST CANCER (ER+)	LUMINAL BRCA
TBX3	ecDNA	2	2	1	1.45	14.04	56.33	14.04	0.78	0.93	5.2e-05	LUMINAL BREAST CANCER (ER+)	LUMINAL BRCA
MAP2K4	ecDNA	0	2	1	5.42	65.7	57.4	65.7	0.77	0.094	0.00013	LUMINAL BREAST CANCER (ER+)	LUMINAL BRCA
KMT2C	ecDNA	4	7	5	0.93	5.46	17.67	5.46	0.93	0.93	0.00042	LUMINAL BREAST CANCER (ER+)	LUMINAL BRCA
AKT1	ecDNA	0	10	0	22.34	0	20.71	0	0.00023	0.93	0.00043	LUMINAL BREAST CANCER (ER+)	LUMINAL BRCA
RB1	ecDNA	1	1	2	0.95	30.05	18.76	30.05	0.97	0.019	0.0031	LUMINAL BREAST CANCER (ER+)	LUMINAL BRCA
CBFB	ecDNA	0	3	0	15.26	45.62	79.19	45.62	0.77	0.93	0.0075	LUMINAL BREAST CANCER (ER+)	LUMINAL BRCA
FOXO3	ecDNA	3	3	1	2.49	13.75	42.49	13.75	0.77	0.93	0.022	LUMINAL BREAST CANCER (ER+)	LUMINAL BRCA
CBFB	No amplification	2	23	6	32.66	204.92	357.96	204.92	0	0	0	LUMINAL BREAST CANCER (ER+)	LUMINAL BRCA
TP53	No amplification	3	43	11	30.04	120.43	156.42	120.43	0	0	0	LUMINAL BREAST CANCER (ER+)	LUMINAL BRCA
FOXA1	No amplification	4	42	1	19.6	12.69	56.03	12.69	0	0.87	0	LUMINAL BREAST CANCER (ER+)	LUMINAL BRCA
PIK3CA	No amplification	3	413	1	133.19	2.05	60.71	2.05	0	0.87	0	LUMINAL BREAST CANCER (ER+)	LUMINAL BRCA
AKT1	No amplification	1	41	0	30.7	0	0	0	0	0.87	0	LUMINAL BREAST CANCER (ER+)	LUMINAL BRCA
GATA3	No amplification	2	29	6	19.28	103.12	253.24	103.12	6.4e-13	5.6e-12	0	LUMINAL BREAST CANCER (ER+)	LUMINAL BRCA
MAP3K1	No amplification	4	37	23	7.11	47.35	188.32	47.35	2.1e-06	0	0	LUMINAL BREAST CANCER (ER+)	LUMINAL BRCA
MAP2K4	No amplification	0	14	5	17.3	107.72	88.88	107.72	6.1e-06	1.3e-12	0	LUMINAL BREAST CANCER (ER+)	LUMINAL BRCA
CDH1	No amplification	3	19	46	5.7	220.3	325.53	220.3	0.01	0	0	LUMINAL BREAST CANCER (ER+)	LUMINAL BRCA
KMT2C	No amplification	7	29	40	1.69	20.02	33.75	20.02	0.83	0	0	LUMINAL BREAST CANCER (ER+)	LUMINAL BRCA
ARID1A	No amplification	5	8	22	1.11	32.32	14.7	32.32	0.97	0	0	LUMINAL BREAST CANCER (ER+)	LUMINAL BRCA
PTEN	No amplification	1	17	7	15.65	56.61	217.05	56.61	7.3e-07	1.9e-06	0	LUMINAL BREAST CANCER (ER+)	LUMINAL BRCA
SPEN	No amplification	1	10	15	1.54	26.01	17.71	26.01	0.84	5.8e-09	0	LUMINAL BREAST CANCER (ER+)	LUMINAL BRCA
TBX3	No amplification	3	8	9	2.99	62.19	157.19	62.19	0.83	4.9e-09	0	LUMINAL BREAST CANCER (ER+)	LUMINAL BRCA
NCOR1	No amplification	1	6	12	1.23	20.74	32.41	20.74	0.93	9.3e-07	0	LUMINAL BREAST CANCER (ER+)	LUMINAL BRCA
RUNX1	No amplification	2	11	1	6.84	6.97	136.29	6.97	0.042	0.87	0	LUMINAL BREAST CANCER (ER+)	LUMINAL BRCA
PIK3R1	No amplification	2	4	0	1.81	0	82.65	0	0.83	0.87	0	LUMINAL BREAST CANCER (ER+)	LUMINAL BRCA
CDKN1B	No amplification	2	2	4	2.35	58.21	85.13	58.21	0.83	0.0022	2.2e-13	LUMINAL BREAST CANCER (ER+)	LUMINAL BRCA
SF3B1	No amplification	0	35	0	13.76	0	0	0	5.6e-09	0.87	1.2e-07	LUMINAL BREAST CANCER (ER+)	LUMINAL BRCA
NF1	No amplification	2	13	8	2.26	18.76	0	18.76	0.83	1.2e-06	8e-05	LUMINAL BREAST CANCER (ER+)	LUMINAL BRCA
KMT2A	No amplification	3	6	9	0.67	9.39	5.04	9.39	0.85	0.02	0.00088	LUMINAL BREAST CANCER (ER+)	LUMINAL BRCA
ERBB2	No amplification	3	19	0	5.48	0	10.63	0	0.014	0.87	0.0017	LUMINAL BREAST CANCER (ER+)	LUMINAL BRCA
CTCF	No amplification	4	13	2	4.89	13.08	14.94	13.08	0.12	0.87	0.0019	LUMINAL BREAST CANCER (ER+)	LUMINAL BRCA
SMAD4	No amplification	0	3	6	2.78	47.71	0	47.71	0.83	7.8e-05	0.003	LUMINAL BREAST CANCER (ER+)	LUMINAL BRCA
MYH9	No amplification	3	13	5	2.64	11.71	9.51	11.71	0.83	0.2	0.0061	LUMINAL BREAST CANCER (ER+)	LUMINAL BRCA
MYB	No amplification	0	8	1	4.94	4.64	17.82	4.64	0.83	0.87	0.0095	LUMINAL BREAST CANCER (ER+)	LUMINAL BRCA
TP53	Chromosomal amplification	2	85	16	84.32	217.33	289.73	217.33	0	0	0	LUMINAL BREAST CANCER (ER+)	LUMINAL BRCA
PIK3CA	Chromosomal amplification	2	334	0	147.67	0	57.79	0	0	0.9	0	LUMINAL BREAST CANCER (ER+)	LUMINAL BRCA
AKT1	Chromosomal amplification	0	31	0	44.08	0	0	0	0	0.9	0	LUMINAL BREAST CANCER (ER+)	LUMINAL BRCA
CBFB	Chromosomal amplification	0	13	5	43.6	532.98	246.12	532.98	5.7e-08	0	0	LUMINAL BREAST CANCER (ER+)	LUMINAL BRCA
MAP3K1	Chromosomal amplification	3	21	16	5.54	51.27	225.88	51.27	0.034	0	0	LUMINAL BREAST CANCER (ER+)	LUMINAL BRCA
CDH1	Chromosomal amplification	2	4	19	1.72	156.28	243.9	156.28	0.81	0	0	LUMINAL BREAST CANCER (ER+)	LUMINAL BRCA
ARID1A	Chromosomal amplification	2	6	15	1.67	48.6	12.31	48.6	0.81	1.4e-11	0	LUMINAL BREAST CANCER (ER+)	LUMINAL BRCA
MAP2K4	Chromosomal amplification	1	9	6	12.45	114.25	84.38	114.25	0.014	5.1e-11	0	LUMINAL BREAST CANCER (ER+)	LUMINAL BRCA
PTEN	Chromosomal amplification	1	16	6	20.77	79.39	102.13	79.39	2e-06	1.1e-06	0	LUMINAL BREAST CANCER (ER+)	LUMINAL BRCA
KMT2C	Chromosomal amplification	6	24	18	1.76	14.74	24.14	14.74	0.81	7.6e-10	0	LUMINAL BREAST CANCER (ER+)	LUMINAL BRCA
FOXA1	Chromosomal amplification	2	24	0	16.61	0	51.35	0	5.5e-08	0.9	0	LUMINAL BREAST CANCER (ER+)	LUMINAL BRCA
GATA3	Chromosomal amplification	0	14	2	19.93	69.98	286.63	69.98	9.4e-05	0.043	0	LUMINAL BREAST CANCER (ER+)	LUMINAL BRCA
TBX3	Chromosomal amplification	1	14	2	10.16	43.75	117.52	43.75	0.0055	0.12	0	LUMINAL BREAST CANCER (ER+)	LUMINAL BRCA
RUNX1	Chromosomal amplification	1	7	1	7.1	51.48	123.08	51.48	0.53	0.0088	0	LUMINAL BREAST CANCER (ER+)	LUMINAL BRCA
NCOR1	Chromosomal amplification	0	5	11	2.09	36.97	20.44	36.97	0.81	2.3e-06	1.9e-11	LUMINAL BREAST CANCER (ER+)	LUMINAL BRCA
CDKN1B	Chromosomal amplification	1	0	1	0	60.31	65.17	60.31	0.81	0.43	8.9e-08	LUMINAL BREAST CANCER (ER+)	LUMINAL BRCA
SPEN	Chromosomal amplification	2	10	10	1.81	23.75	6.82	23.75	0.81	8e-06	9.2e-07	LUMINAL BREAST CANCER (ER+)	LUMINAL BRCA
RB1	Chromosomal amplification	0	4	4	3.21	31.13	19.45	31.13	0.81	0.0047	4.7e-05	LUMINAL BREAST CANCER (ER+)	LUMINAL BRCA
ERBB2	Chromosomal amplification	0	20	0	14.57	14.61	9.2	14.61	0.0002	0.9	7.9e-05	LUMINAL BREAST CANCER (ER+)	LUMINAL BRCA
PIK3R1	Chromosomal amplification	0	1	2	1.07	24.98	24.44	24.98	0.98	0.46	0.00024	LUMINAL BREAST CANCER (ER+)	LUMINAL BRCA
CTCF	Chromosomal amplification	2	8	1	4.89	14.38	30.63	14.38	0.81	0.9	0.0007	LUMINAL BREAST CANCER (ER+)	LUMINAL BRCA
STK11	Chromosomal amplification	1	3	1	3.5	15.17	38.52	15.17	0.81	0.9	0.0012	LUMINAL BREAST CANCER (ER+)	LUMINAL BRCA
FOXO3	Chromosomal amplification	0	5	1	5.35	18.12	24.31	18.12	0.81	0.9	0.0035	LUMINAL BREAST CANCER (ER+)	LUMINAL BRCA
NF1	Chromosomal amplification	1	6	3	1.75	12.42	10.41	12.42	0.81	0.4	0.0046	LUMINAL BREAST CANCER (ER+)	LUMINAL BRCA
FOXP1	Chromosomal amplification	1	8	2	7.58	26.51	9.38	26.51	0.3	0.095	0.015	LUMINAL BREAST CANCER (ER+)	LUMINAL BRCA
SF3B1	Chromosomal amplification	0	18	0	11.57	0	1.99	0	0.0032	0.9	0.019	LUMINAL BREAST CANCER (ER+)	LUMINAL BRCA
TP53	ecDNA	0	24	4	112.86	242.26	240.5	242.26	0	7.3e-08	0	LUNG - NOT OTHERWISE SPECIFIED	LUNG-NOS
RB1	ecDNA	0	4	0	9.21	26.6	62.05	26.6	0.79	0.94	0.043	LUNG - NOT OTHERWISE SPECIFIED	LUNG-NOS
TP53	No amplification	4	56	13	35.63	86.64	144.83	86.64	0	0	0	LUNG - NOT OTHERWISE SPECIFIED	LUNG-NOS
KRAS	No amplification	0	57	1	190.76	24	0	24	0	0.87	0	LUNG - NOT OTHERWISE SPECIFIED	LUNG-NOS
STK11	No amplification	2	7	7	8.04	100.98	34.35	100.98	0.38	8e-10	0	LUNG - NOT OTHERWISE SPECIFIED	LUNG-NOS
CDKN2A	No amplification	0	7	2	9.23	99.96	26.27	99.96	0.38	0.00013	2.2e-06	LUNG - NOT OTHERWISE SPECIFIED	LUNG-NOS
RB1	No amplification	1	1	5	0.57	19.19	28.06	19.19	0.86	0.05	3.5e-06	LUNG - NOT OTHERWISE SPECIFIED	LUNG-NOS
KEAP1	No amplification	0	15	1	16.93	13.59	12.53	13.59	5.4e-05	0.87	4.9e-05	LUNG - NOT OTHERWISE SPECIFIED	LUNG-NOS
RBM10	No amplification	2	5	2	1.9	11.55	31.38	11.55	0.82	0.87	5.5e-05	LUNG - NOT OTHERWISE SPECIFIED	LUNG-NOS
PTEN	No amplification	0	3	0	4.85	22.1	37.88	22.1	0.82	0.87	0.004	LUNG - NOT OTHERWISE SPECIFIED	LUNG-NOS
PIK3CA	No amplification	1	19	1	9.63	3.24	3.86	3.24	0.0012	0.87	0.011	LUNG - NOT OTHERWISE SPECIFIED	LUNG-NOS
SMARCA4	No amplification	1	9	4	3.22	15.49	10.39	15.49	0.82	0.27	0.015	LUNG - NOT OTHERWISE SPECIFIED	LUNG-NOS
TP53	Chromosomal amplification	3	47	5	49.49	61.63	471.78	61.63	0	1.3e-05	0	LUNG - NOT OTHERWISE SPECIFIED	LUNG-NOS
KRAS	Chromosomal amplification	0	16	0	90	0	0	0	0	0.91	0	LUNG - NOT OTHERWISE SPECIFIED	LUNG-NOS
NF1	Chromosomal amplification	1	6	7	2.05	25.13	16.58	25.13	0.79	0.00014	1.4e-06	LUNG - NOT OTHERWISE SPECIFIED	LUNG-NOS
STK11	Chromosomal amplification	1	4	1	9.53	45.17	108.71	45.17	0.79	0.91	7.2e-06	LUNG - NOT OTHERWISE SPECIFIED	LUNG-NOS
RBM10	Chromosomal amplification	0	0	4	0	44.99	24.23	44.99	0.79	0.0011	4.9e-05	LUNG - NOT OTHERWISE SPECIFIED	LUNG-NOS
RB1	Chromosomal amplification	0	0	4	0	46.25	10.21	46.25	0.79	0.0002	0.00013	LUNG - NOT OTHERWISE SPECIFIED	LUNG-NOS
CDKN2A	Chromosomal amplification	0	4	2	9.3	101.12	72.7	101.12	0.79	0.033	0.00015	LUNG - NOT OTHERWISE SPECIFIED	LUNG-NOS
ARID1A	Chromosomal amplification	3	5	4	1.52	20.51	19.28	20.51	0.79	0.021	0.00033	LUNG - NOT OTHERWISE SPECIFIED	LUNG-NOS
NF2	Chromosomal amplification	2	0	1	0	7.18	72.4	7.18	0.79	0.91	0.0078	LUNG - NOT OTHERWISE SPECIFIED	LUNG-NOS
TP53	ecDNA	2	54	10	68.83	240.36	356.49	240.36	0	0	0	LUNG SQUAMOUS CELL CARCIOMA	LUSC
PTEN	ecDNA	0	2	9	4.59	171.82	92.09	171.82	0.78	2.2e-12	0	LUNG SQUAMOUS CELL CARCIOMA	LUSC
CDKN2A	ecDNA	1	8	2	14.87	85.9	249.56	85.9	0.023	0.058	0	LUNG SQUAMOUS CELL CARCIOMA	LUSC
CDKN2A	ecDNA	3	7	0	10.44	49.75	252.56	49.75	0.13	0.9	7.2e-12	LUNG SQUAMOUS CELL CARCIOMA	LUSC
NFE2L2	ecDNA	0	19	0	34	0	15.43	0	2.1e-10	0.9	1.2e-09	LUNG SQUAMOUS CELL CARCIOMA	LUSC
KMT2D	ecDNA	3	9	9	1.37	14.21	16.06	14.21	0.78	0.0067	6.6e-06	LUNG SQUAMOUS CELL CARCIOMA	LUSC
B2M	ecDNA	0	0	1	0	62.27	174.8	62.27	0.79	0.9	0.0036	LUNG SQUAMOUS CELL CARCIOMA	LUSC
KRAS	ecDNA	0	7	0	33.05	0	0	0	0.001	0.9	0.032	LUNG SQUAMOUS CELL CARCIOMA	LUSC
ARID1A	ecDNA	4	7	4	1.81	15.05	14.25	15.05	0.78	0.28	0.034	LUNG SQUAMOUS CELL CARCIOMA	LUSC
TP53	No amplification	3	70	24	57.96	239.36	229.83	239.36	0	0	0	LUNG SQUAMOUS CELL CARCIOMA	LUSC
PTEN	No amplification	0	5	5	9.26	82.33	103.91	82.33	0.78	3.3e-05	0	LUNG SQUAMOUS CELL CARCIOMA	LUSC
CDKN2A	No amplification	1	8	1	12.57	24.55	123.17	24.55	0.03	0.89	1.6e-10	LUNG SQUAMOUS CELL CARCIOMA	LUSC
NFE2L2	No amplification	0	22	0	31.73	0	7.86	0	1.8e-11	0.89	2.5e-10	LUNG SQUAMOUS CELL CARCIOMA	LUSC
PIK3CA	No amplification	2	29	0	14.26	0	0	0	5.4e-09	0.89	2.4e-07	LUNG SQUAMOUS CELL CARCIOMA	LUSC
CDKN2A	No amplification	1	6	0	10.72	29.07	103.84	29.07	0.26	0.89	4.4e-07	LUNG SQUAMOUS CELL CARCIOMA	LUSC
KMT2D	No amplification	9	11	9	0.81	7.52	12.22	7.52	0.82	0.054	1.1e-05	LUNG SQUAMOUS CELL CARCIOMA	LUSC
KRAS	No amplification	0	10	0	39.16	0	0	0	1.2e-06	0.89	9.3e-05	LUNG SQUAMOUS CELL CARCIOMA	LUSC
KEAP1	No amplification	1	15	0	16.57	0	0	0	1e-05	0.89	0.00064	LUNG SQUAMOUS CELL CARCIOMA	LUSC
FBXW7	No amplification	0	13	2	14.56	16.72	7.23	16.72	0.00048	0.89	0.0012	LUNG SQUAMOUS CELL CARCIOMA	LUSC
FAT1	No amplification	7	18	7	1.3	8.06	4.77	8.06	0.8	0.051	0.013	LUNG SQUAMOUS CELL CARCIOMA	LUSC
RB1	No amplification	0	2	4	1.62	28.39	6.44	28.39	0.82	0.0086	0.027	LUNG SQUAMOUS CELL CARCIOMA	LUSC
TP53	Chromosomal amplification	4	90	25	56.57	229.89	410.43	229.89	0	0	0	LUNG SQUAMOUS CELL CARCIOMA	LUSC
NFE2L2	Chromosomal amplification	0	30	0	36.85	0	0	0	0	0.88	0	LUNG SQUAMOUS CELL CARCIOMA	LUSC
CDKN2A	Chromosomal amplification	0	17	5	26.18	173.44	105.01	173.44	5.1e-08	1.1e-08	0	LUNG SQUAMOUS CELL CARCIOMA	LUSC
PTEN	Chromosomal amplification	0	6	4	9.48	83.79	105.43	83.79	0.8	1.3e-06	0	LUNG SQUAMOUS CELL CARCIOMA	LUSC
KMT2D	Chromosomal amplification	7	30	19	2.31	16.85	3.06	16.85	0.81	4.6e-10	7.4e-09	LUNG SQUAMOUS CELL CARCIOMA	LUSC
RB1	Chromosomal amplification	0	1	2	0.71	17.03	55.54	17.03	0.91	0.57	1.3e-07	LUNG SQUAMOUS CELL CARCIOMA	LUSC
CDKN2A	Chromosomal amplification	6	13	0	8.8	22.1	74.35	22.1	0.0026	0.88	5.2e-07	LUNG SQUAMOUS CELL CARCIOMA	LUSC
PIK3CA	Chromosomal amplification	0	25	0	16.17	0	0	0	4.2e-07	0.88	1.3e-05	LUNG SQUAMOUS CELL CARCIOMA	LUSC
ARID1A	Chromosomal amplification	1	10	4	3.09	21.66	16.66	21.66	0.81	0.019	4.9e-05	LUNG SQUAMOUS CELL CARCIOMA	LUSC
NOTCH1	Chromosomal amplification	0	10	4	4.33	30.21	10.31	30.21	0.81	0.0055	0.00092	LUNG SQUAMOUS CELL CARCIOMA	LUSC
KEAP1	Chromosomal amplification	1	13	1	11.91	11.49	12.55	11.49	0.0022	0.88	0.0043	LUNG SQUAMOUS CELL CARCIOMA	LUSC
FBXW7	Chromosomal amplification	0	7	3	6.77	29.1	9.12	29.1	0.81	0.15	0.048	LUNG SQUAMOUS CELL CARCIOMA	LUSC
KMT2D	No amplification	1	1	7	1.66	212.76	66.85	212.76	0.95	1.4e-10	1e-11	LYMPHOID	LYMPHOID
TNFRSF14	No amplification	0	2	3	114.88	2653.44	203.69	2653.44	0.57	1.4e-06	7.6e-09	LYMPHOID	LYMPHOID
SOCS1	No amplification	2	6	0	51.22	0	463.92	0	0.00066	0.99	6.9e-06	LYMPHOID	LYMPHOID
TP53	No amplification	0	5	1	328.44	683.93	224.96	683.93	0.00037	0.76	1.8e-05	LYMPHOID	LYMPHOID
PIM1	No amplification	6	12	0	25.42	27.45	0	27.45	1.3e-06	0.99	1.8e-05	LYMPHOID	LYMPHOID
CD79B	No amplification	1	2	0	37.01	388.25	142.33	388.25	0.72	0.064	0.00016	LYMPHOID	LYMPHOID
ARID1A	No amplification	0	1	2	11.44	318.46	119.19	318.46	0.95	0.26	0.00069	LYMPHOID	LYMPHOID
CREBBP	No amplification	0	9	0	97.69	113.08	37.69	113.08	0.0027	0.99	0.0023	LYMPHOID	LYMPHOID
NRAS	ecDNA	0	13	0	156.44	0	249.85	0	0	0.95	0	MALIGNANT MELANOMA	MELA
CDKN2A	ecDNA	0	0	2	0	178.03	907.09	178.03	0.8	0.37	5.6e-07	MALIGNANT MELANOMA	MELA
BRAF	ecDNA	1	13	0	17.72	0	123.78	0	0.00017	0.95	2.1e-06	MALIGNANT MELANOMA	MELA
CDKN2A	ecDNA	0	2	0	11.61	0	1070.78	0	0.8	0.95	3.4e-05	MALIGNANT MELANOMA	MELA
TP53	ecDNA	0	3	3	9.63	105.59	120.49	105.59	0.8	0.1	0.0036	MALIGNANT MELANOMA	MELA
NRAS	No amplification	3	46	2	54.92	26.92	0	26.92	0	0.86	0	MALIGNANT MELANOMA	MELA
BRAF	No amplification	1	78	0	24.17	0	58.33	0	0	0.86	0	MALIGNANT MELANOMA	MELA
ARID2	No amplification	3	11	22	1.32	28.12	5.93	28.12	0.92	0	0	MALIGNANT MELANOMA	MELA
TP53	No amplification	4	26	9	7.42	34.45	164.13	34.45	0.00017	7.6e-08	0	MALIGNANT MELANOMA	MELA
CDKN2A	No amplification	2	17	3	9.87	52.2	565.29	52.2	0.00063	0.0014	0	MALIGNANT MELANOMA	MELA
PTEN	No amplification	0	12	3	11.12	36.46	186.99	36.46	0.011	0.08	1.1e-12	MALIGNANT MELANOMA	MELA
NF1	No amplification	6	13	16	1.09	14.15	11.19	14.15	0.98	5.8e-08	7.6e-10	MALIGNANT MELANOMA	MELA
CDKN2A	No amplification	10	9	0	2.39	9.04	444.71	9.04	0.85	0.86	5.9e-09	MALIGNANT MELANOMA	MELA
B2M	No amplification	0	0	0	0	97.21	265.38	97.21	0.88	0.42	1.6e-06	MALIGNANT MELANOMA	MELA
RAC1	No amplification	1	14	0	19.97	0	0	0	5.8e-06	0.86	0.00027	MALIGNANT MELANOMA	MELA
FBXW7	No amplification	2	7	6	2.45	17.34	15.83	17.34	0.85	0.016	0.029	MALIGNANT MELANOMA	MELA
BAP1	No amplification	2	2	1	0.87	5.73	52.01	5.73	0.98	0.86	0.032	MALIGNANT MELANOMA	MELA
NRAS	Chromosomal amplification	0	34	0	100.1	0	0	0	0	0.87	0	MALIGNANT MELANOMA	MELA
CDKN2A	Chromosomal amplification	1	5	9	4.64	174.9	194.38	174.9	0.84	0	0	MALIGNANT MELANOMA	MELA
TP53	Chromosomal amplification	1	15	8	9.61	76.04	343.35	76.04	0.0073	1.7e-10	0	MALIGNANT MELANOMA	MELA
BRAF	Chromosomal amplification	3	42	1	11.98	2.13	37.8	2.13	3.4e-10	0.87	9.5e-11	MALIGNANT MELANOMA	MELA
CDKN2A	Chromosomal amplification	2	9	0	7.73	43.21	229.41	43.21	0.22	0.21	3.5e-07	MALIGNANT MELANOMA	MELA
PTEN	Chromosomal amplification	0	6	3	7.27	58.1	87.51	58.1	0.82	0.0019	5.6e-07	MALIGNANT MELANOMA	MELA
ARID2	Chromosomal amplification	6	12	9	1.27	9.79	37.47	9.79	0.9	0.026	3.3e-05	MALIGNANT MELANOMA	MELA
NF1	Chromosomal amplification	4	18	9	2.27	10.55	8.16	10.55	0.84	0.011	0.021	MALIGNANT MELANOMA	MELA
TP53	ecDNA	0	2	2	19.41	333.2	150.37	333.2	0.88	0.0047	0.00018	MYXOFIBROSARCOMA	MFS
TP53	No amplification	0	2	4	29.64	699.12	335.12	699.12	0.65	0.00069	3.6e-06	MYXOFIBROSARCOMA	MFS
RB1	No amplification	1	0	4	0	170.35	156.55	170.35	0.91	0.12	7.8e-05	MYXOFIBROSARCOMA	MFS
NF1	No amplification	0	0	4	0	95.68	30.52	95.68	0.91	0.022	0.002	MYXOFIBROSARCOMA	MFS
TP53	Chromosomal amplification	0	9	0	106.86	475.95	493.16	475.95	5.2e-05	0.00015	0	MYXOFIBROSARCOMA	MFS
RB1	Chromosomal amplification	0	0	1	0	112.89	141.6	112.89	0.91	0.43	0.00012	MYXOFIBROSARCOMA	MFS
BAP1	No amplification	0	2	1	291.41	2925.41	1080.11	2925.41	0.18	0.017	0	MALIGNANT PLEURAL MESOTHELIOMA	MPM
NF2	No amplification	0	0	2	0	1603.88	220.49	1603.88	0.98	0.029	0.009	MALIGNANT PLEURAL MESOTHELIOMA	MPM
PTEN	ecDNA	0	2	1	27.6	187.21	313.8	187.21	0.89	0.39	2.7e-10	NEUROENDOCRINE TUMOUR	NET
TP53	ecDNA	0	7	3	131.78	486.66	0	486.66	3.4e-06	0.0028	1.3e-08	NEUROENDOCRINE TUMOUR	NET
PIK3R1	ecDNA	0	1	0	7.69	98.17	103.77	98.17	0.89	0.8	0.00064	NEUROENDOCRINE TUMOUR	NET
PTEN	No amplification	0	35	14	69.61	225.94	127.46	225.94	0	0	0	NEUROENDOCRINE TUMOUR	NET
PIK3CA	No amplification	0	58	0	40.29	0	0	0	0	0.92	0	NEUROENDOCRINE TUMOUR	NET
ARID1A	No amplification	4	4	18	0.85	58.72	27.67	58.72	0.91	0	0	NEUROENDOCRINE TUMOUR	NET
KRAS	No amplification	0	13	0	54.75	0	0	0	2.2e-12	0.92	6.4e-10	NEUROENDOCRINE TUMOUR	NET
TP53	No amplification	1	16	1	16.39	11.06	0	11.06	9.6e-08	0.92	7.9e-06	NEUROENDOCRINE TUMOUR	NET
PIK3R1	No amplification	0	8	3	7.92	17.34	16.92	17.34	0.1	0.88	1.7e-05	NEUROENDOCRINE TUMOUR	NET
FGFR2	No amplification	0	19	0	9.94	0	0	0	1.5e-05	0.92	0.00093	NEUROENDOCRINE TUMOUR	NET
CTCF	No amplification	0	6	2	4.78	18.02	18.93	18.02	0.81	0.92	0.0018	NEUROENDOCRINE TUMOUR	NET
ARHGAP35	No amplification	2	5	7	1.88	33.39	1.25	33.39	0.81	0.0001	0.0018	NEUROENDOCRINE TUMOUR	NET
RB1	No amplification	1	1	2	0.75	14.83	13	14.83	0.91	0.6	0.018	NEUROENDOCRINE TUMOUR	NET
TP53	Chromosomal amplification	0	13	5	82.81	370.01	0	370.01	4.5e-11	1.6e-08	0	NEUROENDOCRINE TUMOUR	NET
PTEN	Chromosomal amplification	1	4	3	31.05	182.46	215.14	182.46	0.17	0.0086	2.1e-10	NEUROENDOCRINE TUMOUR	NET
ARID1A	Chromosomal amplification	1	1	5	1.37	86.85	58.18	86.85	0.84	0.00037	1.6e-08	NEUROENDOCRINE TUMOUR	NET
PIK3R1	Chromosomal amplification	1	3	0	13.34	0	116.99	0	0.84	0.97	9.6e-05	NEUROENDOCRINE TUMOUR	NET
IDH1	No amplification	0	41	0	195.11	0	0	0	0	0.97	0	OLIGODENDROGLIOMA	ODG
CIC	No amplification	0	14	4	11.96	123.4	186.59	123.4	5.4e-05	9.4e-07	0	OLIGODENDROGLIOMA	ODG
FUBP1	No amplification	0	2	4	5.53	81.59	99.52	81.59	0.8	0.0032	1.7e-07	OLIGODENDROGLIOMA	ODG
NOTCH1	No amplification	2	6	1	5.74	13.26	114.04	13.26	0.8	0.97	3.1e-05	OLIGODENDROGLIOMA	ODG
CIC	Chromosomal amplification	0	1	3	45.59	2797.78	584.27	2797.78	0.98	1.1e-05	2.2e-11	OLIGODENDROGLIOMA	ODG
IDH1	Chromosomal amplification	0	7	0	1202.3	0	0	0	4.5e-12	1	8.1e-10	OLIGODENDROGLIOMA	ODG
FUBP1	Chromosomal amplification	0	1	2	171.55	2480.72	0	2480.72	0.98	0.003	0.011	OLIGODENDROGLIOMA	ODG
TP53	ecDNA	1	15	10	153.77	1488.76	473.62	1488.76	0	0	0	OROPHARYNGEAL	OPT
CDKN2A	ecDNA	0	1	4	28.66	2347.68	727.55	2347.68	0.9	5.6e-08	1.1e-12	OROPHARYNGEAL	OPT
CDKN2A	ecDNA	0	3	1	97.16	524.34	858.64	524.34	0.17	0.98	6.4e-08	OROPHARYNGEAL	OPT
NOTCH1	ecDNA	1	5	3	9.74	89.88	39.06	89.88	0.9	0.12	0.0026	OROPHARYNGEAL	OPT
TP53	No amplification	2	47	18	79.88	331.05	314.6	331.05	0	0	0	OROPHARYNGEAL	OPT
CDKN2A	No amplification	1	17	0	65.68	205.87	146.94	205.87	0	0.0013	0	OROPHARYNGEAL	OPT
PIK3CA	No amplification	0	29	0	30.79	0	0	0	0	0.93	0	OROPHARYNGEAL	OPT
HRAS	No amplification	0	14	0	85.22	0	0	0	0	0.93	0	OROPHARYNGEAL	OPT
CASP8	No amplification	1	14	8	23.97	144.01	155.99	144.01	1.9e-08	0	0	OROPHARYNGEAL	OPT
NOTCH1	No amplification	2	19	10	7.17	82.9	81.35	82.9	0.001	0	0	OROPHARYNGEAL	OPT
CDKN2A	No amplification	0	4	19	15.49	1685.44	124.44	1685.44	0.41	0	0	OROPHARYNGEAL	OPT
FAT1	No amplification	3	15	18	2.44	47.02	36.1	47.02	0.76	0	0	OROPHARYNGEAL	OPT
HLA-A	No amplification	2	1	4	2.11	87.21	101.34	87.21	0.76	0.00072	6.3e-08	OROPHARYNGEAL	OPT
KMT2D	No amplification	2	6	6	1.16	14.89	13.71	14.89	0.85	0.008	0.0013	OROPHARYNGEAL	OPT
FBXW7	No amplification	0	8	1	13.12	12.61	11.97	12.61	0.0087	0.93	0.014	OROPHARYNGEAL	OPT
ARID1A	No amplification	1	1	5	0.48	26.81	4.88	26.81	0.76	0.0081	0.028	OROPHARYNGEAL	OPT
MYH9	No amplification	0	9	0	5.3	0	26.4	0	0.7	0.93	0.031	OROPHARYNGEAL	OPT
TP53	Chromosomal amplification	2	34	13	66.75	405.75	640.24	405.75	0	0	0	OROPHARYNGEAL	OPT
CDKN2A	Chromosomal amplification	2	5	9	14.77	537.82	784.87	537.82	0.24	0	0	OROPHARYNGEAL	OPT
CDKN2A	Chromosomal amplification	3	8	0	22.29	46.89	617.55	46.89	0.00062	0.95	3.6e-11	OROPHARYNGEAL	OPT
FAT1	Chromosomal amplification	0	1	6	0.37	31.23	39.38	31.23	0.78	0.009	1.3e-08	OROPHARYNGEAL	OPT
NOTCH1	Chromosomal amplification	0	11	3	9.61	39.81	30.54	39.81	0.1	0.51	9.3e-06	OROPHARYNGEAL	OPT
PIK3CA	Chromosomal amplification	1	14	0	18.54	0	0	0	2.9e-05	0.95	0.00083	OROPHARYNGEAL	OPT
TP53	No amplification	0	3	1	319.98	1007.29	1012.97	1007.29	0.23	1	0.031	PRIMARY CONVENTIONAL OSTEOSARCOMA	OSA
TP53	ecDNA	1	83	8	315.05	380.1	784.68	380.1	0	0	0	OVARIAN	OVA
KRAS	ecDNA	0	6	0	114.32	0	0	0	0.0002	0.96	0.019	OVARIAN	OVA
PIK3R1	ecDNA	0	5	1	25.27	38.06	26.51	38.06	0.38	0.96	0.019	OVARIAN	OVA
PTEN	ecDNA	1	7	0	31.28	0	20.21	0	0.0067	0.96	0.023	OVARIAN	OVA
TP53	No amplification	3	87	13	83.91	227.96	91.8	227.96	0	0	0	OVARIAN	OVA
PIK3CA	No amplification	0	54	0	32.27	0	0	0	0	0.9	0	OVARIAN	OVA
KRAS	No amplification	0	49	0	162.77	0	11.8	0	0	0.9	0	OVARIAN	OVA
PTEN	No amplification	0	14	2	22.41	89.94	119.74	89.94	5.6e-08	1.1e-08	0	OVARIAN	OVA
ARID1A	No amplification	2	11	24	2.84	82.04	42.69	82.04	0.81	0	0	OVARIAN	OVA
PIK3R1	No amplification	0	12	2	10.19	21.07	35.64	21.07	0.0019	0.2	1.9e-12	OVARIAN	OVA
CTNNB1	No amplification	1	28	1	18.41	5.62	4.99	5.62	5.6e-13	0.9	8e-12	OVARIAN	OVA
CDKN2A	No amplification	0	3	4	5.8	221.13	11.22	221.13	0.81	6.5e-07	1.2e-06	OVARIAN	OVA
RB1	No amplification	2	4	4	2.06	13.89	21.3	13.89	0.81	0.2	0.0001	OVARIAN	OVA
CHD4	No amplification	2	18	0	5.23	0	7.27	0	0.034	0.9	0.0033	OVARIAN	OVA
TP53	Chromosomal amplification	1	117	17	249.46	566.51	491.88	566.51	0	0	0	OVARIAN	OVA
ARID1A	Chromosomal amplification	1	3	9	1.59	85.08	19.94	85.08	0.77	4.1e-11	0	OVARIAN	OVA
KRAS	Chromosomal amplification	1	13	0	75.36	0	0	0	2.2e-12	0.93	4.2e-10	OVARIAN	OVA
PIK3CA	Chromosomal amplification	0	19	0	25.4	0	5.58	0	6.1e-09	0.93	1.2e-07	OVARIAN	OVA
RB1	Chromosomal amplification	0	1	2	1.35	42.32	32.12	42.32	0.85	0.0084	1.9e-05	OVARIAN	OVA
PTEN	Chromosomal amplification	1	7	0	19.06	0	48.86	0	0.0066	0.93	6.9e-05	OVARIAN	OVA
CDKN2A	Chromosomal amplification	0	1	1	3.23	71.48	112.33	71.48	0.77	0.93	0.0004	OVARIAN	OVA
CDKN2A	Chromosomal amplification	0	2	0	7.28	0	99.39	0	0.77	0.93	0.039	OVARIAN	OVA
TP53	No amplification	0	23	5	281.39	787.25	127.22	787.25	0	4.7e-11	0	PANCREATIC ADENOCARCINOMA	PAAD
KRAS	No amplification	0	45	0	1865.26	0	0	0	0	0.98	0	PANCREATIC ADENOCARCINOMA	PAAD
SMAD4	No amplification	0	7	3	85.92	341.8	133.3	341.8	5e-07	0.0015	0	PANCREATIC ADENOCARCINOMA	PAAD
CDKN2A	No amplification	0	4	0	42.36	0	1107.53	0	0.025	0.98	0	PANCREATIC ADENOCARCINOMA	PAAD
CDKN2A	No amplification	1	3	0	29.65	0	474.78	0	0.3	0.98	9.6e-08	PANCREATIC ADENOCARCINOMA	PAAD
TGFBR2	No amplification	1	1	2	9.73	280.11	51.59	280.11	0.88	0.076	0.002	PANCREATIC ADENOCARCINOMA	PAAD
FBXW7	No amplification	0	2	2	19.51	178.59	0	178.59	0.88	0.0057	0.014	PANCREATIC ADENOCARCINOMA	PAAD
ARID1A	No amplification	0	0	1	0	80.07	18.32	80.07	0.88	0.66	0.034	PANCREATIC ADENOCARCINOMA	PAAD
KRAS	Chromosomal amplification	0	13	0	1134.83	0	0	0	0	0.99	0	PANCREATIC ADENOCARCINOMA	PAAD
TP53	Chromosomal amplification	0	5	1	116.49	806.13	178.03	806.13	0.00013	0.00032	0	PANCREATIC ADENOCARCINOMA	PAAD
SMAD4	Chromosomal amplification	0	4	1	93.21	233.74	53.43	233.74	0.0044	0.99	1.7e-05	PANCREATIC ADENOCARCINOMA	PAAD
CDKN2A	Chromosomal amplification	0	0	1	0	1757.41	176.31	1757.41	0.93	0.0063	3.8e-05	PANCREATIC ADENOCARCINOMA	PAAD
SPOP	No amplification	0	46	0	367.84	0	0	0	0	0.96	0	PROSTATE	PRAD
FOXA1	No amplification	2	28	2	32.66	87.79	332.01	87.79	1.1e-11	0.29	0	PROSTATE	PRAD
TP53	No amplification	0	13	4	80.49	409.29	63.76	409.29	1.8e-06	6.4e-07	0	PROSTATE	PRAD
PTEN	No amplification	0	9	3	75.11	267.08	120.96	267.08	0.00011	0.00087	0	PROSTATE	PRAD
CDKN1B	No amplification	0	0	1	0	275.25	70.89	275.25	0.81	0.13	2.6e-08	PROSTATE	PRAD
APC	No amplification	1	3	10	1.69	55.41	9.73	55.41	0.81	5.2e-06	4.2e-08	PROSTATE	PRAD
ZFHX3	No amplification	0	7	4	8.99	87.58	13.06	87.58	0.81	0.037	0.00015	PROSTATE	PRAD
KMT2D	No amplification	1	12	4	5.24	33.49	10.66	33.49	0.81	0.017	0.00033	PROSTATE	PRAD
NCOR2	No amplification	0	2	3	3.01	66.78	17.5	66.78	0.81	0.27	0.00085	PROSTATE	PRAD
KMT2C	No amplification	3	12	5	2.32	12.67	9.28	12.67	0.81	0.11	0.0047	PROSTATE	PRAD
CDK12	No amplification	1	4	2	4.5	47.98	9.93	47.98	0.81	0.049	0.011	PROSTATE	PRAD
STAT3	No amplification	1	8	1	16.09	30.59	8.52	30.59	0.079	0.96	0.022	PROSTATE	PRAD
FOXA1	Chromosomal amplification	0	5	0	73.24	0	315.4	0	0.044	0.99	4.5e-11	PROSTATE	PRAD
TP53	Chromosomal amplification	0	8	2	179.21	540.8	0	540.8	3.1e-06	0.25	2.9e-06	PROSTATE	PRAD
PTEN	Chromosomal amplification	0	2	1	87.8	339.6	70.97	339.6	0.78	0.99	0.013	PROSTATE	PRAD
TP53	ecDNA	0	7	4	38.1	205.99	140.81	205.99	0.00042	0.00026	8.4e-10	RENAL - NOT OTHERWISE SPECIFIED	RENAL-NOS
VHL	ecDNA	0	1	0	6.61	0	653.06	0	0.8	0.96	6.8e-05	RENAL - NOT OTHERWISE SPECIFIED	RENAL-NOS
ARID1A	ecDNA	1	2	4	1.75	33.98	45.03	33.98	0.8	0.093	0.0021	RENAL - NOT OTHERWISE SPECIFIED	RENAL-NOS
VHL	No amplification	6	61	29	67.41	613.48	979.69	613.48	0	0	0	RENAL - NOT OTHERWISE SPECIFIED	RENAL-NOS
TP53	No amplification	1	21	5	28.32	105.79	35.97	105.79	1.6e-11	5e-09	0	RENAL - NOT OTHERWISE SPECIFIED	RENAL-NOS
PBRM1	No amplification	3	18	21	5.49	83.2	109.13	83.2	0.025	0	0	RENAL - NOT OTHERWISE SPECIFIED	RENAL-NOS
BAP1	No amplification	0	12	9	12.58	120.52	33.58	120.52	0.0017	1.8e-11	0	RENAL - NOT OTHERWISE SPECIFIED	RENAL-NOS
SETD2	No amplification	3	15	13	3.28	33.84	28.83	33.84	0.79	6.7e-12	0	RENAL - NOT OTHERWISE SPECIFIED	RENAL-NOS
PTEN	No amplification	0	3	5	6.16	115.17	52.14	115.17	0.79	7.2e-08	0	RENAL - NOT OTHERWISE SPECIFIED	RENAL-NOS
ARID1A	No amplification	3	11	6	2.63	18.56	14.22	18.56	0.79	0.015	6.1e-09	RENAL - NOT OTHERWISE SPECIFIED	RENAL-NOS
KDM5C	No amplification	3	6	6	2.06	20.88	14.46	20.88	0.79	0.0088	2.7e-08	RENAL - NOT OTHERWISE SPECIFIED	RENAL-NOS
KDM6A	No amplification	2	6	1	2.61	6.47	23.48	6.47	0.79	0.91	7.4e-07	RENAL - NOT OTHERWISE SPECIFIED	RENAL-NOS
TSC1	No amplification	1	5	7	2.8	39.07	10.85	39.07	0.79	6.2e-05	9.2e-07	RENAL - NOT OTHERWISE SPECIFIED	RENAL-NOS
STAG2	No amplification	1	6	2	3.42	7.86	16.06	7.86	0.79	0.91	0.0013	RENAL - NOT OTHERWISE SPECIFIED	RENAL-NOS
KMT2C	No amplification	5	15	7	1.54	8.36	5.25	8.36	0.79	0.05	0.0029	RENAL - NOT OTHERWISE SPECIFIED	RENAL-NOS
KMT2D	No amplification	2	13	4	1.91	10.26	5.23	10.26	0.79	0.25	0.011	RENAL - NOT OTHERWISE SPECIFIED	RENAL-NOS
ARID2	No amplification	1	0	3	0	11.65	7.14	11.65	0.79	0.91	0.013	RENAL - NOT OTHERWISE SPECIFIED	RENAL-NOS
PIK3CA	No amplification	0	14	0	11.23	0	0	0	0.0017	0.91	0.04	RENAL - NOT OTHERWISE SPECIFIED	RENAL-NOS
VHL	Chromosomal amplification	1	12	2	59.08	199.06	528.59	199.06	2.1e-07	0.0076	0	RENAL - NOT OTHERWISE SPECIFIED	RENAL-NOS
PBRM1	Chromosomal amplification	1	3	5	3.05	78.26	38.53	78.26	0.81	1.5e-06	0	RENAL - NOT OTHERWISE SPECIFIED	RENAL-NOS
TP53	Chromosomal amplification	0	11	1	75.52	66.22	38.75	66.22	4e-06	0.96	3.7e-08	RENAL - NOT OTHERWISE SPECIFIED	RENAL-NOS
ARID1A	Chromosomal amplification	0	5	5	8.09	107.47	10.98	107.47	0.81	0.0023	5.9e-05	RENAL - NOT OTHERWISE SPECIFIED	RENAL-NOS
BAP1	Chromosomal amplification	0	5	0	18.49	0	23.95	0	0.52	0.96	0.02	RENAL - NOT OTHERWISE SPECIFIED	RENAL-NOS
TP53	ecDNA	0	39	4	79.94	126.17	212.47	126.17	6.7e-12	1.8e-05	0	SARCOMA - NOT OTHERWISE SPECIFIED	SARC-NOS
ATRX	ecDNA	0	12	6	5.74	36.34	54.52	36.34	0.35	7e-05	3.3e-09	SARCOMA - NOT OTHERWISE SPECIFIED	SARC-NOS
NF1	ecDNA	2	3	10	1.11	32.05	21	32.05	0.94	0.00026	2.4e-07	SARCOMA - NOT OTHERWISE SPECIFIED	SARC-NOS
CDKN2A	ecDNA	0	0	4	0	332.27	105.45	332.27	0.72	2.8e-05	1.1e-06	SARCOMA - NOT OTHERWISE SPECIFIED	SARC-NOS
RB1	ecDNA	0	0	3	0	25.21	85.15	25.21	0.72	0.23	1.1e-06	SARCOMA - NOT OTHERWISE SPECIFIED	SARC-NOS
COL2A1	ecDNA	3	1	0	0.26	0	79.35	0	0.72	0.93	4.3e-05	SARCOMA - NOT OTHERWISE SPECIFIED	SARC-NOS
ERBB4	ecDNA	1	0	6	0	24.53	0	24.53	0.72	0.018	0.0056	SARCOMA - NOT OTHERWISE SPECIFIED	SARC-NOS
KDSR	ecDNA	0	7	0	27.32	0	32.64	0	0.035	0.93	0.035	SARCOMA - NOT OTHERWISE SPECIFIED	SARC-NOS
IDH1	No amplification	0	60	0	680.56	0	0	0	0	0.97	0	SARCOMA - NOT OTHERWISE SPECIFIED	SARC-NOS
TP53	No amplification	2	35	10	36.76	123.78	257.3	123.78	1.1e-12	1.7e-10	0	SARCOMA - NOT OTHERWISE SPECIFIED	SARC-NOS
COL2A1	No amplification	2	6	2	2.28	19.49	179.74	19.49	0.88	0.087	0	SARCOMA - NOT OTHERWISE SPECIFIED	SARC-NOS
RB1	No amplification	0	0	3	0	189.31	42.3	189.31	0.88	0.011	7.2e-07	SARCOMA - NOT OTHERWISE SPECIFIED	SARC-NOS
ATRX	No amplification	2	4	6	1.34	19.81	25.03	19.81	0.88	0.044	2.7e-05	SARCOMA - NOT OTHERWISE SPECIFIED	SARC-NOS
IDH2	No amplification	1	16	0	49.8	0	0	0	3.9e-07	0.97	2.7e-05	SARCOMA - NOT OTHERWISE SPECIFIED	SARC-NOS
CDKN2A	No amplification	0	0	3	0	1080.14	49.48	1080.14	0.88	0.00011	3.3e-05	SARCOMA - NOT OTHERWISE SPECIFIED	SARC-NOS
PTEN	No amplification	0	3	3	41.26	349.6	45.79	349.6	0.55	0.039	0.00013	SARCOMA - NOT OTHERWISE SPECIFIED	SARC-NOS
H3F3A	No amplification	0	8	0	280.23	0	0	0	8.7e-06	0.97	0.00055	SARCOMA - NOT OTHERWISE SPECIFIED	SARC-NOS
BCOR	No amplification	0	1	1	3.5	56.11	36.28	56.11	0.88	0.97	0.0058	SARCOMA - NOT OTHERWISE SPECIFIED	SARC-NOS
NF1	No amplification	0	5	5	14.14	144.66	4.5	144.66	0.79	0.011	0.024	SARCOMA - NOT OTHERWISE SPECIFIED	SARC-NOS
TP53	Chromosomal amplification	0	40	17	183.6	1034.05	442.86	1034.05	0	0	0	SARCOMA - NOT OTHERWISE SPECIFIED	SARC-NOS
ATRX	Chromosomal amplification	1	2	12	1.28	79.94	66.46	79.94	0.85	1.2e-10	0	SARCOMA - NOT OTHERWISE SPECIFIED	SARC-NOS
RB1	Chromosomal amplification	0	0	4	0	221.04	52.29	221.04	0.83	2.7e-09	0	SARCOMA - NOT OTHERWISE SPECIFIED	SARC-NOS
PTEN	Chromosomal amplification	0	6	2	53.77	151.73	69.72	151.73	0.027	0.15	6.2e-06	SARCOMA - NOT OTHERWISE SPECIFIED	SARC-NOS
DAXX	Chromosomal amplification	0	0	1	0	438.26	24.84	438.26	0.83	0.0001	2.9e-05	SARCOMA - NOT OTHERWISE SPECIFIED	SARC-NOS
IDH1	Chromosomal amplification	0	11	0	78.4	0	0	0	2.1e-05	0.96	0.00083	SARCOMA - NOT OTHERWISE SPECIFIED	SARC-NOS
CDKN2A	Chromosomal amplification	0	1	3	6.81	431.86	49.96	431.86	0.83	0.0018	0.0043	SARCOMA - NOT OTHERWISE SPECIFIED	SARC-NOS
TP53	ecDNA	0	8	0	177.45	184.87	648.94	184.87	1e-07	0.98	4.9e-11	SMALL CELL LUNG CANCER	SCLC
RB1	ecDNA	0	1	4	13.23	305.4	231.68	305.4	0.92	0.00044	1.6e-07	SMALL CELL LUNG CANCER	SCLC
TP53	No amplification	1	5	0	88.49	0	569.79	0	0.00041	0.98	1.1e-06	SMALL CELL LUNG CANCER	SCLC
TP53	Chromosomal amplification	1	4	1	48.11	193.38	689.5	193.38	0.11	0.64	2.1e-09	SMALL CELL LUNG CANCER	SCLC
RB1	Chromosomal amplification	0	0	3	0	307.15	97.47	307.15	0.91	1.7e-07	1.5e-07	SMALL CELL LUNG CANCER	SCLC
TP53	ecDNA	0	11	1	257.62	541.79	271.26	541.79	4e-11	0.3	0	STOMACH ADENOCARCINOMA	STAD
TP53	No amplification	1	8	1	42.88	68.88	11.49	68.88	3.4e-06	0.98	3.8e-06	STOMACH ADENOCARCINOMA	STAD
TP53	Chromosomal amplification	1	12	3	195.17	744.23	0	744.23	0	1.5e-06	0	STOMACH ADENOCARCINOMA	STAD
TP53	ecDNA	0	35	9	307.91	948.28	609.6	948.28	0	0	0	TRIPLE NEGATIVE BREAST CANCER	TN BRCA
PIK3CA	ecDNA	1	11	0	36.75	0	0	0	2.6e-07	0.97	4.6e-05	TRIPLE NEGATIVE BREAST CANCER	TN BRCA
RB1	ecDNA	0	1	0	4.06	78.37	49.28	78.37	0.83	0.16	0.00068	TRIPLE NEGATIVE BREAST CANCER	TN BRCA
TP53	No amplification	1	16	9	40.37	382.3	367.06	382.3	3.6e-11	0	0	TRIPLE NEGATIVE BREAST CANCER	TN BRCA
PTEN	No amplification	0	4	2	17.19	126.22	57.82	126.22	0.74	0.035	2e-05	TRIPLE NEGATIVE BREAST CANCER	TN BRCA
PIK3R1	No amplification	1	2	0	3.59	0	69.98	0	0.78	0.96	0.00093	TRIPLE NEGATIVE BREAST CANCER	TN BRCA
PIK3CA	No amplification	1	14	0	16.57	0	0	0	2e-05	0.96	0.0012	TRIPLE NEGATIVE BREAST CANCER	TN BRCA
TP53	Chromosomal amplification	1	26	16	165.32	1330.19	646.78	1330.19	0	0	0	TRIPLE NEGATIVE BREAST CANCER	TN BRCA
PIK3CA	Chromosomal amplification	0	8	0	32.03	0	23.54	0	0.0013	0.96	0.0058	TRIPLE NEGATIVE BREAST CANCER	TN BRCA
RB1	Chromosomal amplification	0	0	1	0	85.22	38.27	85.22	0.83	0.19	0.011	TRIPLE NEGATIVE BREAST CANCER	TN BRCA
TP53	ecDNA	0	36	7	344.34	1064.55	225.09	1064.55	0	0	0	UPPER GI ADENOCARCINOMA	UGI-ADENO
CDKN2A	ecDNA	0	1	1	6.8	477.41	381.58	477.41	0.86	0.0011	0.0003	UPPER GI ADENOCARCINOMA	UGI-ADENO
TP53	No amplification	0	15	1	33.52	27.22	50.95	27.22	8.9e-12	0.96	0	UPPER GI ADENOCARCINOMA	UGI-ADENO
PIK3CA	No amplification	0	14	0	21.44	0	2.43	0	1.2e-08	0.96	7.6e-07	UPPER GI ADENOCARCINOMA	UGI-ADENO
KRAS	No amplification	0	7	0	62.77	0	0	0	7.5e-07	0.96	0.00013	UPPER GI ADENOCARCINOMA	UGI-ADENO
ARID1A	No amplification	1	4	3	1.97	33.51	8.26	33.51	0.78	0.1	0.0025	UPPER GI ADENOCARCINOMA	UGI-ADENO
APC	No amplification	1	2	5	1.02	25.57	7.31	25.57	0.98	0.068	0.0025	UPPER GI ADENOCARCINOMA	UGI-ADENO
HLA-A	No amplification	0	5	0	16.31	57.79	6.76	57.79	0.11	0.96	0.041	UPPER GI ADENOCARCINOMA	UGI-ADENO
TP53	Chromosomal amplification	1	23	1	160.16	457.16	588.51	457.16	0	3.2e-09	0	UPPER GI ADENOCARCINOMA	UGI-ADENO
CDKN2A	Chromosomal amplification	1	2	3	12.3	452.5	639.63	452.5	0.88	0.00059	4.2e-07	UPPER GI ADENOCARCINOMA	UGI-ADENO
APC	Chromosomal amplification	0	1	5	1.95	96.54	37.56	96.54	0.88	0.00059	0.00021	UPPER GI ADENOCARCINOMA	UGI-ADENO
CDKN2A	Chromosomal amplification	0	4	0	38.21	0	753.86	0	0.12	0.98	0.00022	UPPER GI ADENOCARCINOMA	UGI-ADENO
KRAS	Chromosomal amplification	0	5	0	171.96	0	0	0	3.3e-05	0.98	0.0018	UPPER GI ADENOCARCINOMA	UGI-ADENO
TP53	ecDNA	1	4	2	129.14	663.6	569.79	663.6	0.00056	0.056	6.5e-11	UPPER GI-NOT OTHERWISE SPECIFIED	UGI-NOS
CDKN2A	ecDNA	0	1	0	50.84	0	1429.93	0	0.94	0.99	0.033	UPPER GI-NOT OTHERWISE SPECIFIED	UGI-NOS
KIT	No amplification	0	5	0	41.29	0	65.29	0	0.0034	0.99	3.6e-08	UPPER GI-NOT OTHERWISE SPECIFIED	UGI-NOS
TP53	No amplification	0	3	2	45.9	542.94	0	542.94	0.18	0.00035	6.6e-06	UPPER GI-NOT OTHERWISE SPECIFIED	UGI-NOS
TP53	ecDNA	0	0	1	0	592.76	1608.83	592.76	0.96	0.99	2.8e-06	UPPER GI SQUAMOUS CELL CARCINOMA	UGI-SCC
TP53	Chromosomal amplification	1	1	1	55.58	968.74	2930.37	968.74	0.96	0.026	6.2e-11	UPPER GI SQUAMOUS CELL CARCINOMA	UGI-SCC
TP53	ecDNA	1	80	9	192.35	345.55	97.73	345.55	0	0	0	ENDOMETRIAL CARCINOMA	UTER
PTEN	ecDNA	0	18	3	81.43	320.34	138.08	320.34	0	0	0	ENDOMETRIAL CARCINOMA	UTER
FBXW7	ecDNA	0	21	1	55.49	18.39	5.82	18.39	0	0.95	0	ENDOMETRIAL CARCINOMA	UTER
PIK3CA	ecDNA	1	50	0	67.46	0	7.82	0	0	0.95	0	ENDOMETRIAL CARCINOMA	UTER
PPP2R1A	ecDNA	0	23	0	58.49	0	0	0	0	0.95	0	ENDOMETRIAL CARCINOMA	UTER
PIK3R1	ecDNA	0	3	1	7.06	32.23	94.94	32.23	0.77	0.95	0	ENDOMETRIAL CARCINOMA	UTER
ARHGAP35	ecDNA	1	7	5	6.61	65.3	18.37	65.3	0.77	0.00072	1.2e-07	ENDOMETRIAL CARCINOMA	UTER
KRAS	ecDNA	0	8	0	78.39	0	20.69	0	1.1e-07	0.95	7.1e-07	ENDOMETRIAL CARCINOMA	UTER
ARID1A	ecDNA	0	3	0	2.28	0	24.69	0	0.77	0.95	0.00022	ENDOMETRIAL CARCINOMA	UTER
CASP8	ecDNA	1	4	1	11.66	24.31	38.29	24.31	0.77	0.95	0.0013	ENDOMETRIAL CARCINOMA	UTER
PTEN	No amplification	5	257	101	46.29	154.08	151.69	154.08	0	0	0	ENDOMETRIAL CARCINOMA	UTER
TP53	No amplification	2	63	7	11.18	15.07	8.74	15.07	0	0.00018	0	ENDOMETRIAL CARCINOMA	UTER
KRAS	No amplification	1	106	0	49.67	0	2.08	0	0	0.81	0	ENDOMETRIAL CARCINOMA	UTER
CTNNB1	No amplification	1	136	1	13.66	1.65	1.29	1.65	0	0.81	0	ENDOMETRIAL CARCINOMA	UTER
PIK3CA	No amplification	5	317	2	23.52	1.05	6.08	1.05	0	0.96	0	ENDOMETRIAL CARCINOMA	UTER
CCND1	No amplification	4	35	7	8.8	34.7	8.63	34.7	7.3e-11	1.3e-05	0	ENDOMETRIAL CARCINOMA	UTER
PIK3R1	No amplification	4	54	22	5.59	17.8	65.99	17.8	1e-08	0	0	ENDOMETRIAL CARCINOMA	UTER
ARID1A	No amplification	9	66	116	2.71	66.91	30.05	66.91	0.007	0	0	ENDOMETRIAL CARCINOMA	UTER
ARHGAP35	No amplification	10	36	27	1.7	16.59	6.2	16.59	0.68	0	0	ENDOMETRIAL CARCINOMA	UTER
CTCF	No amplification	3	34	14	3.68	19.83	24.27	19.83	0.0036	8e-12	0	ENDOMETRIAL CARCINOMA	UTER
FGFR2	No amplification	7	79	0	4.93	0	1.67	0	1.2e-09	0.81	3.4e-10	ENDOMETRIAL CARCINOMA	UTER
RB1	No amplification	4	20	14	1.78	9.17	7.62	9.17	0.73	2.9e-07	1.5e-09	ENDOMETRIAL CARCINOMA	UTER
ZFHX3	No amplification	18	49	21	1.14	6.82	4.88	6.82	0.96	3.3e-06	2.1e-08	ENDOMETRIAL CARCINOMA	UTER
NF1	No amplification	12	52	23	1.53	6.46	2.31	6.46	0.73	5.9e-08	1.4e-07	ENDOMETRIAL CARCINOMA	UTER
FBXW7	No amplification	7	50	8	4.56	4.67	2.29	4.67	1.1e-06	0.18	2.5e-06	ENDOMETRIAL CARCINOMA	UTER
JAK1	No amplification	9	34	9	1.95	6.64	6.78	6.64	0.55	0.0019	5e-06	ENDOMETRIAL CARCINOMA	UTER
CASP8	No amplification	2	24	6	4.37	8.37	6.04	8.37	0.0032	0.047	1.1e-05	ENDOMETRIAL CARCINOMA	UTER
CHD4	No amplification	11	87	11	3.12	3.34	3.22	3.34	6.2e-05	0.25	2.5e-05	ENDOMETRIAL CARCINOMA	UTER
MAP3K1	No amplification	6	26	13	1.43	7.6	4.64	7.6	0.85	0.00034	2.7e-05	ENDOMETRIAL CARCINOMA	UTER
CDKN2A	No amplification	0	5	4	1.27	26.73	12.91	26.73	0.97	0.019	8.9e-05	ENDOMETRIAL CARCINOMA	UTER
MAX	No amplification	1	19	0	8.01	0	0	0	1.2e-05	0.81	0.00032	ENDOMETRIAL CARCINOMA	UTER
NFE2L2	No amplification	3	31	1	4.91	1.27	2.48	1.27	7.3e-05	0.89	0.00048	ENDOMETRIAL CARCINOMA	UTER
ARID1B	No amplification	15	29	10	0.93	6.07	3.04	6.07	0.99	0.0031	0.00072	ENDOMETRIAL CARCINOMA	UTER
NRAS	No amplification	4	18	0	7.2	0	0	0	4.3e-05	0.81	0.0012	ENDOMETRIAL CARCINOMA	UTER
APC	No amplification	10	60	22	1.68	4.92	1.34	4.92	0.65	0.00024	0.0021	ENDOMETRIAL CARCINOMA	UTER
MSH6	No amplification	7	27	11	1.49	5.01	4.88	5.01	0.81	0.059	0.0035	ENDOMETRIAL CARCINOMA	UTER
PPP2R1A	No amplification	5	37	1	4.27	1.41	0	1.41	0.0001	0.85	0.0041	ENDOMETRIAL CARCINOMA	UTER
ESR1	No amplification	6	38	0	3.26	0	3	0	0.0063	0.81	0.0057	ENDOMETRIAL CARCINOMA	UTER
HLA-A	No amplification	3	9	3	1.77	14.3	4.98	14.3	0.82	0.035	0.013	ENDOMETRIAL CARCINOMA	UTER
AKT1	No amplification	3	29	0	4.13	0	0	0	0.0018	0.81	0.018	ENDOMETRIAL CARCINOMA	UTER
SPOP	No amplification	3	26	0	4.68	1.5	0	1.5	0.00058	0.84	0.019	ENDOMETRIAL CARCINOMA	UTER
RNF43	No amplification	3	14	6	1.25	6.36	4.24	6.36	0.95	0.081	0.025	ENDOMETRIAL CARCINOMA	UTER
DDX3X	No amplification	3	33	3	3.49	3.17	1.9	3.17	0.0083	0.81	0.041	ENDOMETRIAL CARCINOMA	UTER
PTEN	Chromosomal amplification	1	46	18	39.41	112.01	157.91	112.01	0	0	0	ENDOMETRIAL CARCINOMA	UTER
TP53	Chromosomal amplification	3	64	5	40.32	48.02	81.64	48.02	0	5e-08	0	ENDOMETRIAL CARCINOMA	UTER
PIK3CA	Chromosomal amplification	1	76	0	25.21	0	7.53	0	0	0.88	0	ENDOMETRIAL CARCINOMA	UTER
KRAS	Chromosomal amplification	0	20	0	41.36	0	9.48	0	0	0.88	0	ENDOMETRIAL CARCINOMA	UTER
ARID1A	Chromosomal amplification	2	14	18	2.39	39.39	24.65	39.39	0.84	0	0	ENDOMETRIAL CARCINOMA	UTER
PIK3R1	Chromosomal amplification	0	9	3	4.45	10.14	48.02	10.14	0.84	0.83	0	ENDOMETRIAL CARCINOMA	UTER
PPP2R1A	Chromosomal amplification	2	27	0	13.59	0	0	0	4.6e-11	0.88	6e-09	ENDOMETRIAL CARCINOMA	UTER
ARHGAP35	Chromosomal amplification	0	12	8	3.27	21.81	15.42	21.81	0.84	0.00034	1.6e-08	ENDOMETRIAL CARCINOMA	UTER
CTCF	Chromosomal amplification	1	7	4	3.23	15.89	26.91	15.89	0.84	0.36	8.9e-06	ENDOMETRIAL CARCINOMA	UTER
CTNNB1	Chromosomal amplification	0	22	0	9.36	0	1.95	0	5.4e-06	0.88	8.5e-05	ENDOMETRIAL CARCINOMA	UTER
FGFR2	Chromosomal amplification	1	22	0	6.34	2.24	5.85	2.24	0.00083	0.88	0.002	ENDOMETRIAL CARCINOMA	UTER
FBXW7	Chromosomal amplification	0	16	1	7.73	5.18	4.96	5.18	0.0014	0.88	0.0045	ENDOMETRIAL CARCINOMA	UTER
RB1	Chromosomal amplification	1	5	7	1.79	11.54	9.23	11.54	0.84	0.049	0.0092	ENDOMETRIAL CARCINOMA	UTER
CASP8	Chromosomal amplification	0	7	3	5.68	19.18	8.04	19.18	0.74	0.25	0.01	ENDOMETRIAL CARCINOMA	UTER

## Sheet: Table S9
Cancer type abbreviation	Cancer type	Variable	Odds ratio	95% CI	Amplification type
BRCA-NOS	BREAST - NOT OTHERWISE SPECIFIED	SV burden (high)	9.0163	5.15-16.3	ecDNA
BRCA-NOS	BREAST - NOT OTHERWISE SPECIFIED	wGII	0.837864	0.44-1.55	ecDNA
BRCA-NOS	BREAST - NOT OTHERWISE SPECIFIED	WGD	3.88785	2.16-7.1	ecDNA
BRCA-NOS	BREAST - NOT OTHERWISE SPECIFIED	SV burden (high)	2.16978	1.38-3.43	Chromosomal amplification
BRCA-NOS	BREAST - NOT OTHERWISE SPECIFIED	wGII	1.10333	0.68-1.79	Chromosomal amplification
BRCA-NOS	BREAST - NOT OTHERWISE SPECIFIED	WGD	1.68536	1.04-2.74	Chromosomal amplification
LUMINAL BRCA	LUMINAL BREAST CANCER (ER+)	SV burden (high)	9.79813	6.41-15.21	ecDNA
LUMINAL BRCA	LUMINAL BREAST CANCER (ER+)	wGII	0.908114	0.56-1.44	ecDNA
LUMINAL BRCA	LUMINAL BREAST CANCER (ER+)	WGD	2.02028	1.26-3.24	ecDNA
LUMINAL BRCA	LUMINAL BREAST CANCER (ER+)	SV burden (high)	1.49212	1.07-2.09	Chromosomal amplification
LUMINAL BRCA	LUMINAL BREAST CANCER (ER+)	wGII	1.12515	0.81-1.57	Chromosomal amplification
LUMINAL BRCA	LUMINAL BREAST CANCER (ER+)	WGD	1.81981	1.28-2.6	Chromosomal amplification
HER2+ BRCA	HER2+ BREAST CANCER	SV burden (high)	6.26576	0.8-59.12	ecDNA
HER2+ BRCA	HER2+ BREAST CANCER	wGII	1.07025	0.16-6.33	ecDNA
HER2+ BRCA	HER2+ BREAST CANCER	WGD	1.16526	0.12-8.75	ecDNA
HER2+ BRCA	HER2+ BREAST CANCER	SV burden (high)	2.14409	0.3-15.15	Chromosomal amplification
HER2+ BRCA	HER2+ BREAST CANCER	wGII	1.08649	0.15-7.17	Chromosomal amplification
HER2+ BRCA	HER2+ BREAST CANCER	WGD	1.75373	0.23-12.71	Chromosomal amplification
COLORECTAL	COLORECTAL	SV burden (high)	1.0067	0.75-1.35	ecDNA
COLORECTAL	COLORECTAL	wGII	2.5812	1.81-3.68	ecDNA
COLORECTAL	COLORECTAL	WGD	2.81224	1.94-4.08	ecDNA
COLORECTAL	COLORECTAL	SV burden (high)	1.01975	0.81-1.29	Chromosomal amplification
COLORECTAL	COLORECTAL	wGII	2.02288	1.52-2.71	Chromosomal amplification
COLORECTAL	COLORECTAL	WGD	2.15217	1.57-2.96	Chromosomal amplification
LUSC	LUNG SQUAMOUS CELL CARCIOMA	SV burden (high)	12.6079	3.94-56.72	ecDNA
LUSC	LUNG SQUAMOUS CELL CARCIOMA	wGII	0.953687	0.38-2.31	ecDNA
LUSC	LUNG SQUAMOUS CELL CARCIOMA	WGD	3.4718	1.47-8.51	ecDNA
LUSC	LUNG SQUAMOUS CELL CARCIOMA	SV burden (high)	2.45916	1.23-4.98	Chromosomal amplification
LUSC	LUNG SQUAMOUS CELL CARCIOMA	wGII	1.17336	0.59-2.32	Chromosomal amplification
LUSC	LUNG SQUAMOUS CELL CARCIOMA	WGD	2.30369	1.17-4.57	Chromosomal amplification
LUNG-NOS	LUNG - NOT OTHERWISE SPECIFIED	SV burden (high)	6.24491	1.61-31.58	ecDNA
LUNG-NOS	LUNG - NOT OTHERWISE SPECIFIED	wGII	1.24291	0.32-4.95	ecDNA
LUNG-NOS	LUNG - NOT OTHERWISE SPECIFIED	WGD	2.50372	0.62-11.46	ecDNA
LUNG-NOS	LUNG - NOT OTHERWISE SPECIFIED	SV burden (high)	4.04381	1.68-10.16	Chromosomal amplification
LUNG-NOS	LUNG - NOT OTHERWISE SPECIFIED	wGII	1.2927	0.49-3.32	Chromosomal amplification
LUNG-NOS	LUNG - NOT OTHERWISE SPECIFIED	WGD	1.45129	0.55-3.76	Chromosomal amplification
OVA	OVARIAN	SV burden (high)	8.42503	3.98-19.04	ecDNA
OVA	OVARIAN	wGII	1.31275	0.58-2.93	ecDNA
OVA	OVARIAN	WGD	4.073	1.87-9.15	ecDNA
OVA	OVARIAN	SV burden (high)	2.96827	1.65-5.42	Chromosomal amplification
OVA	OVARIAN	wGII	1.12504	0.55-2.28	Chromosomal amplification
OVA	OVARIAN	WGD	2.63422	1.32-5.33	Chromosomal amplification
SARC-NOS	SARCOMA - NOT OTHERWISE SPECIFIED	SV burden (high)	42.829	13.67-170.31	ecDNA
SARC-NOS	SARCOMA - NOT OTHERWISE SPECIFIED	wGII	1.67242	0.44-6.26	ecDNA
SARC-NOS	SARCOMA - NOT OTHERWISE SPECIFIED	WGD	0.758477	0.18-2.96	ecDNA
SARC-NOS	SARCOMA - NOT OTHERWISE SPECIFIED	SV burden (high)	7.66707	3.08-19.81	Chromosomal amplification
SARC-NOS	SARCOMA - NOT OTHERWISE SPECIFIED	wGII	2.69781	0.92-7.79	Chromosomal amplification
SARC-NOS	SARCOMA - NOT OTHERWISE SPECIFIED	WGD	2.10193	0.7-6.29	Chromosomal amplification
RENAL-NOS	RENAL - NOT OTHERWISE SPECIFIED	SV burden (high)	2.0552	0.41-14.96	ecDNA
RENAL-NOS	RENAL - NOT OTHERWISE SPECIFIED	wGII	3.09711	0.41-63.09	ecDNA
RENAL-NOS	RENAL - NOT OTHERWISE SPECIFIED	WGD	6.15527	1.2-36.53	ecDNA
RENAL-NOS	RENAL - NOT OTHERWISE SPECIFIED	SV burden (high)	1.05255	0.61-1.81	Chromosomal amplification
RENAL-NOS	RENAL - NOT OTHERWISE SPECIFIED	wGII	2.74766	1.53-5.09	Chromosomal amplification
RENAL-NOS	RENAL - NOT OTHERWISE SPECIFIED	WGD	1.32041	0.63-2.67	Chromosomal amplification
LUAD	LUNG ADENOCARCINOMA	SV burden (high)	6.6462	2.66-18.6	ecDNA
LUAD	LUNG ADENOCARCINOMA	wGII	1.5915	0.69-3.75	ecDNA
LUAD	LUNG ADENOCARCINOMA	WGD	1.39816	0.55-3.71	ecDNA
LUAD	LUNG ADENOCARCINOMA	SV burden (high)	2.64747	1.63-4.33	Chromosomal amplification
LUAD	LUNG ADENOCARCINOMA	wGII	1.10066	0.66-1.81	Chromosomal amplification
LUAD	LUNG ADENOCARCINOMA	WGD	1.5889	0.95-2.67	Chromosomal amplification
MELA	MALIGNANT MELANOMA	SV burden (high)	9.30625	3.58-29.17	ecDNA
MELA	MALIGNANT MELANOMA	wGII	1.78118	0.7-4.67	ecDNA
MELA	MALIGNANT MELANOMA	WGD	0.856591	0.32-2.24	ecDNA
MELA	MALIGNANT MELANOMA	SV burden (high)	2.50066	1.3-4.9	Chromosomal amplification
MELA	MALIGNANT MELANOMA	wGII	1.67394	0.81-3.48	Chromosomal amplification
MELA	MALIGNANT MELANOMA	WGD	0.711121	0.32-1.55	Chromosomal amplification
KIRC	CLEAR CELL RENAL CARCINOMA	SV burden (high)	6.1928	0.95-120.83	ecDNA
KIRC	CLEAR CELL RENAL CARCINOMA	wGII	4.90945	0.71-97.29	ecDNA
KIRC	CLEAR CELL RENAL CARCINOMA	WGD	1.51385	0.2-8.56	ecDNA
KIRC	CLEAR CELL RENAL CARCINOMA	SV burden (high)	1.07473	0.68-1.68	Chromosomal amplification
KIRC	CLEAR CELL RENAL CARCINOMA	wGII	1.6873	1.07-2.66	Chromosomal amplification
KIRC	CLEAR CELL RENAL CARCINOMA	WGD	1.221	0.67-2.15	Chromosomal amplification
GBM	GLIOBLASTOMA	SV burden (high)	6.21042	3.17-12.7	ecDNA
GBM	GLIOBLASTOMA	wGII	0.382725	0.18-0.77	ecDNA
GBM	GLIOBLASTOMA	WGD	0.327298	0.08-1.21	ecDNA
GBM	GLIOBLASTOMA	SV burden (high)	2.74534	1.08-7.23	Chromosomal amplification
GBM	GLIOBLASTOMA	wGII	0.797741	0.28-2.32	Chromosomal amplification
GBM	GLIOBLASTOMA	WGD	0.631209	0.09-2.88	Chromosomal amplification
UTER	ENDOMETRIAL CARCINOMA	SV burden (high)	6.70034	3.24-14.65	ecDNA
UTER	ENDOMETRIAL CARCINOMA	wGII	9.63205	4.53-21.75	ecDNA
UTER	ENDOMETRIAL CARCINOMA	WGD	4.23134	1.69-11.16	ecDNA
UTER	ENDOMETRIAL CARCINOMA	SV burden (high)	1.98508	1.18-3.33	Chromosomal amplification
UTER	ENDOMETRIAL CARCINOMA	wGII	3.93757	2.33-6.71	Chromosomal amplification
UTER	ENDOMETRIAL CARCINOMA	WGD	2.97493	1.23-7.49	Chromosomal amplification
LMS	LEIOMYOSARCOMA	SV burden (high)	5.11321	0.75-47.2	ecDNA
LMS	LEIOMYOSARCOMA	wGII	10.2345	1.01-275.99	ecDNA
LMS	LEIOMYOSARCOMA	WGD	0.826528	0.12-5.22	ecDNA
LMS	LEIOMYOSARCOMA	SV burden (high)	8.83886	2.2-45.05	Chromosomal amplification
LMS	LEIOMYOSARCOMA	wGII	0.274439	0.04-1.46	Chromosomal amplification
LMS	LEIOMYOSARCOMA	WGD	2.38821	0.38-17.13	Chromosomal amplification
BLCA	BLADDER	SV burden (high)	9.62052	4.3-22.57	ecDNA
BLCA	BLADDER	wGII	1.8605	0.7-4.78	ecDNA
BLCA	BLADDER	WGD	1.49982	0.52-4.25	ecDNA
BLCA	BLADDER	SV burden (high)	4.37471	2.01-9.63	Chromosomal amplification
BLCA	BLADDER	wGII	2.90306	1.16-7.18	Chromosomal amplification
BLCA	BLADDER	WGD	1.54066	0.56-4.19	Chromosomal amplification
TN BRCA	TRIPLE NEGATIVE BREAST CANCER	SV burden (high)	3.50975	1.07-12.9	ecDNA
TN BRCA	TRIPLE NEGATIVE BREAST CANCER	wGII	3.44785	0.97-14.21	ecDNA
TN BRCA	TRIPLE NEGATIVE BREAST CANCER	WGD	2.42963	0.92-6.67	ecDNA
TN BRCA	TRIPLE NEGATIVE BREAST CANCER	SV burden (high)	2.9361	0.92-10.46	Chromosomal amplification
TN BRCA	TRIPLE NEGATIVE BREAST CANCER	wGII	3.18725	0.91-13.02	Chromosomal amplification
TN BRCA	TRIPLE NEGATIVE BREAST CANCER	WGD	1.34954	0.5-3.62	Chromosomal amplification
UGI-ADENO	UPPER GI ADENOCARCINOMA	SV burden (high)	4.71697	1.33-18.55	ecDNA
UGI-ADENO	UPPER GI ADENOCARCINOMA	wGII	1.21387	0.33-4.26	ecDNA
UGI-ADENO	UPPER GI ADENOCARCINOMA	WGD	6.54515	2.04-23.11	ecDNA
UGI-ADENO	UPPER GI ADENOCARCINOMA	SV burden (high)	2.40181	0.62-9.72	Chromosomal amplification
UGI-ADENO	UPPER GI ADENOCARCINOMA	wGII	0.673362	0.15-2.61	Chromosomal amplification
UGI-ADENO	UPPER GI ADENOCARCINOMA	WGD	8.7739	2.23-43.24	Chromosomal amplification

[truncated: 1 more sheets: Table S10]
